# Supplementary material for: The Intensity of Primary Care for Heart Failure Patients: A Determinant of Readmissions? The CarPaths Study: A French Region-Wide Analysis
Source: PLoS One. 2016 Oct 11;11(10):e0163268. doi: 10.1371/journal.pone.0163268 (PMC5058477; doi:10.1371/journal.pone.0163268)
Supplement: S3 File — (CSV) [file pone.0163268.s003.csv]

ID	DCD	AGE	SEX	CMUAME	Deprivation_index	Rehospitalization	delay_1GP	delay_1Cardio	delay_meanGP	delay_meanCardio	unforeseenness	NursingCare	diuretic	Charlson	delay_tttStop
1	DCD 0	86,59548255	1	CMUAME 0	0,496113644	RehospIC 0	2	NA	22,3	NA	2,631578947	1,573676681	79,95874768	1	548
2	DCD 0	75,07460643	1	CMUAME 0	0,858368316	RehospIC 1	NA	NA	18,23809524	57	1,923076923	38,71527778	142,939512	1	765
3	DCD 0	90,48049281	1	CMUAME 1	0,202614227	RehospIC 0	6	NA	24,81818182	NA	7,5	115,0519031	43,46261979	3	98
4	DCD 1	79,10746064	1	CMUAME 0	0,70445865	RehospIC 0	27	24	56,625	NA	13,63636364	1,97740113	81,36161595	1	0
5	DCD 0	74,45037645	2	CMUAME 1	1,211739489	RehospIC 0	16	4	23,25	NA	2,380952381	0,297619048	43,76516336	2	3
6	DCD 0	90,51608487	2	CMUAME 0	0,57121053	RehospIC 2	23	20	18,1	75,5	4,918032787	84,20413123	68,11221772	2	3
7	DCD 0	70,34360027	1	CMUAME 0	1,148522972	RehospIC 0	7	NA	22,0625	61	5	6,779661017	148,9837509	5	395
8	DCD 0	91,06365503	2	CMUAME 0	0,858368316	RehospIC 0	14	NA	24,2	NA	4,545454546	0	63,41332387	3	281
9	DCD 1	85,97946612	1	CMUAME 0	0,858368316	RehospIC 0	NA	NA	140,6666667	NA	50	0,627615063	126,6423921	4	765
10	DCD 0	57,40999316	2	CMUAME 0	0,770744953	RehospIC 1	6	NA	17,42307692	NA	2,272727273	2,990033223	NA	1	99
11	DCD 0	80,45995893	1	CMUAME 0	0,065314698	RehospIC 0	18	109	66	NA	0	1,100917431	97,59561175	3	765
12	DCD 0	85,7467488	2	CMUAME 0	0,4611086	RehospIC 1	13	66	44,3	129	0	1,073345259	144,7671301	2	765
13	DCD 0	70,85284052	1	CMUAME 0	0,74020452	RehospIC 0	NA	NA	93,25	NA	5,882352941	6,549118388	63,98582333	2	421
14	DCD 0	90,20670773	2	CMUAME 0	0,574385587	RehospIC 0	34	NA	27,76923077	NA	3,125	0,261437909	62,52303108	2	94
15	DCD 0	84,13689254	2	CMUAME 0	NA	RehospIC 0	3	NA	16,35294118	NA	0	103,3057851	128,4367914	3	300
16	DCD 0	71,84120465	1	CMUAME 0	0,4611086	RehospIC 1	4	62	18	NA	0	1,883561644	27,91644284	3	55
17	DCD 0	92,78028747	2	CMUAME 0	0,356184961	RehospIC 1	1	NA	12,97058824	NA	4,651162791	80,66528067	0	1	765
18	DCD 1	79,89596167	2	CMUAME 0	0,036861572	RehospIC 0	21	NA	NA	NA	50	0	34,99271061	1	54
19	DCD 0	91,00068446	1	CMUAME 0	-0,31323214	RehospIC 1	10	NA	8,630769231	NA	7,608695652	0,170648464	76,30488692	2	7
20	DCD 0	79,69883641	2	CMUAME 0	0,57121053	RehospIC 0	61	NA	57,27272727	NA	0	0,143472023	24,46434927	1	765
21	DCD 0	43,79466119	2	CMUAME 0	-0,016044398	RehospIC 0	25	NA	41,0625	79	2,777777778	0	116,4000611	1	324
22	DCD 0	77,33880904	2	CMUAME 0	0,790076927	RehospIC 0	1	215	15,25581395	NA	1,960784314	100,1517451	39,20620528	3	198
23	DCD 0	57,87268994	1	CMUAME 1	0,57121053	RehospIC 1	3	39	11,95652174	39,66666667	6,25	0	31,13735838	1	278
24	DCD 0	88,58590007	1	CMUAME 0	0,70445865	RehospIC 0	2	NA	22,37931035	114,3333333	0	6,891701828	40,69818474	1	765
25	DCD 0	83,3100616	1	CMUAME 0	0,496113644	RehospIC 0	5	38	55,90909091	NA	0	0,73313783	24,69375574	2	765
26	DCD 0	81,72210815	1	CMUAME 0	1,211739489	RehospIC 2	8	38	42	0	16	9,157509158	36,87504916	2	86
27	DCD 0	81,80150582	2	CMUAME 0	1,211739489	RehospIC 0	NA	NA	29,77272727	184	0	6,304985337	NA	1	241
28	DCD 1	67,03080082	1	CMUAME 0	-0,10817059	RehospIC 2	6	NA	19,44444444	NA	0	4,957678356	39,09954204	3	765
29	DCD 0	79,41409993	1	CMUAME 0	0,370345399	RehospIC 0	31	NA	124	NA	0	4,941860465	80,92359176	1	269
30	DCD 0	79,80013689	2	CMUAME 0	0,686463275	RehospIC 0	9	NA	28	NA	0	4,892367906	116,3593437	2	36
31	DCD 0	88,83230664	1	CMUAME 0	0,413803363	RehospIC 0	1	148	24,92857143	NA	0	1,125175809	21,88351302	2	36
32	DCD 0	74,58726899	2	CMUAME 0	0,972715075	RehospIC 0	5	NA	11,34883721	73	0	15,39961014	67,10607554	3	41
33	DCD 0	81,78234086	1	CMUAME 0	1,083811669	RehospIC 0	7	NA	28,32	NA	3,225806452	0,130208333	111,8292538	2	256
34	DCD 1	76,04654346	1	CMUAME 0	0,790076927	RehospIC 2	35	NA	22,69230769	NA	3,125	99,10581222	56,82167044	5	765
35	DCD 1	95,22518823	2	CMUAME 0	NA	RehospIC 2	2	0	22,75	NA	7,894736842	97,24896836	79,79810267	1	765
36	DCD 1	86,02874743	2	CMUAME 0	0,029094126	RehospIC 0	7	NA	20,05555556	NA	9,090909091	71,39175258	21,71789453	2	765
37	DCD 1	90,35728953	2	CMUAME 0	-0,485935544	RehospIC 1	6	NA	36,8	NA	13,63636364	81,89781022	139,0021266	2	189
38	DCD 0	80,61601643	1	CMUAME 0	0,605072826	RehospIC 0	0	NA	65,75	NA	12,5	0	NA	2	765
39	DCD 0	80,36687201	1	CMUAME 0	0,407386168	RehospIC 1	17	15	28,8	130,75	0	0,393184797	86,64731094	1	0
40	DCD 0	52,05475702	1	CMUAME 0	-0,224898353	RehospIC 1	9	44	41,54545455	30,66666667	2,857142857	3,253012048	51,93136106	2	104
41	DCD 1	74,18206708	1	CMUAME 0	-0,424386669	RehospIC 0	22	NA	16,25	NA	9,090909091	4,556354916	48,59418199	2	21
42	DCD 0	81,65913758	2	CMUAME 0	0,480973197	RehospIC 0	1	NA	20,68181818	NA	3,571428571	100,591716	40,32263604	3	328
43	DCD 0	74,275154	1	CMUAME 0	0,838979978	RehospIC 0	30	NA	54,44444444	NA	0	24,53151618	123,0276496	1	765
44	DCD 0	65,39904175	1	CMUAME 0	0,57121053	RehospIC 1	35	NA	49,75	NA	5	0,931098697	60,25636101	2	270
45	DCD 0	81,70020534	2	CMUAME 0	0,575295577	RehospIC 0	2	NA	11,13888889	NA	13,46153846	102,2267207	75,39645675	1	0
46	DCD 0	93,16358659	2	CMUAME 0	0,904622565	RehospIC 0	7	NA	37,6	NA	4,545454546	97,76453055	46,88342746	1	0
47	DCD 1	78,82819986	2	CMUAME 0	0,303299649	RehospIC 0	7	124	19,86666667	NA	10	97,22222222	64,13099761	2	765
48	DCD 0	100,2902122	1	CMUAME 0	-0,10817059	RehospIC 2	1	NA	8,317647059	NA	3,883495146	7,701863354	113,4508573	1	765
49	DCD 0	85,84531143	2	CMUAME 0	1,083811669	RehospIC 2	2	59	14,27659575	NA	3,636363636	34,90304709	131,5224266	3	28
50	DCD 1	93,07323751	2	CMUAME 0	-0,027673008	RehospIC 1	114	NA	NA	NA	50	0	104,3909555	3	765
51	DCD 1	90,275154	1	CMUAME 0	-0,189837297	RehospIC 0	2	NA	19,85714286	NA	11,76470588	70,83333333	16,88480042	3	329
52	DCD 1	85,01848049	2	CMUAME 0	0,576701355	RehospIC 0	0	NA	10,63888889	NA	3,370786517	88,22246456	172,3905216	3	0
53	DCD 0	64,55030801	1	CMUAME 0	0,496113644	RehospIC 0	50	NA	20,79310345	NA	0	1,331719128	63,43353646	2	705
54	DCD 0	83,70157426	2	CMUAME 0	-1,190988218	RehospIC 0	40	0	39	182	5,263157895	95,77735125	17,63536661	1	765
55	DCD 0	79,65776865	1	CMUAME 0	-0,10817059	RehospIC 0	8	7	22,16666667	NA	3,571428571	1,286764706	96,64014753	4	25
56	DCD 1	88,78576318	2	CMUAME 0	-0,10817059	RehospIC 0	19	60	9,324324324	NA	4,878048781	0	111,8939411	2	48
57	DCD 0	78,71594798	1	CMUAME 0	0,496113644	RehospIC 1	68	NA	43,4	NA	0	0,501672241	61,91567867	1	765
58	DCD 0	74,78986995	2	CMUAME 0	0,838979978	RehospIC 0	5	47	20,77272727	195	0	4,339622642	54,87515933	2	0
59	DCD 0	69,31143053	2	CMUAME 0	0,475033994	RehospIC 0	82	NA	19,58823529	NA	2,5	10,66319896	95,43553995	1	765
60	DCD 1	85,24024641	1	CMUAME 0	-0,27009966	RehospIC 1	1	NA	15,03571429	NA	10	79,84375	22,35719819	5	336
61	DCD 0	56,88158795	1	CMUAME 0	0,210868908	RehospIC 0	11	18	26,64705882	50,8	0	0	103,9760799	1	20
62	DCD 0	81,41820671	1	CMUAME 0	0,822778844	RehospIC 2	NA	NA	19,63636364	NA	17,77777778	111,8466899	45,92020811	3	765
63	DCD 0	70,4366872	1	CMUAME 0	1,046602779	RehospIC 0	2	470	35,41176471	NA	0	2,587519026	64,98900494	2	458
64	DCD 0	81,94387406	1	CMUAME 0	-0,10817059	RehospIC 0	24	NA	53,16666667	NA	5,555555556	7,142857143	33,60985034	4	25
65	DCD 0	81,23477071	2	CMUAME 0	0,895009522	RehospIC 0	56	NA	27,88235294	NA	8,695652174	4,865771812	32,63951186	3	88
66	DCD 0	56,09034908	2	CMUAME 0	1,211739489	RehospIC 2	NA	NA	NA	NA	4,545454546	0	0	3	765
67	DCD 0	84,71457906	2	CMUAME 0	0,57121053	RehospIC 2	6	NA	11,02040816	NA	4,918032787	79,90506329	74,63942797	1	765
68	DCD 0	90,6036961	2	CMUAME 0	-0,012793029	RehospIC 1	47	19	25,17391304	142,3333333	2,777777778	4,556962025	96,88357016	2	4
69	DCD 0	72,28473648	1	CMUAME 0	-0,10817059	RehospIC 0	NA	NA	32,07692308	NA	0	0	NA	1	85
70	DCD 0	81,13894593	2	CMUAME 0	-0,042087269	RehospIC 2	2	NA	32,82352941	NA	15,15151515	98,08673469	118,2265041	2	66
71	DCD 0	62,30253251	2	CMUAME 0	1,148522972	RehospIC 2	2	NA	10,76190476	NA	4,838709677	10,89494163	90,90257205	5	765
72	DCD 0	83,94524298	2	CMUAME 0	-0,468842138	RehospIC 0	0	NA	34,5	NA	11,76470588	108,9306698	65,82950937	2	61
73	DCD 0	55,4934976	2	CMUAME 0	-0,368055968	RehospIC 0	58	NA	51,5	NA	18,75	7,294429708	19,43915637	3	111
74	DCD 1	88,8678987	1	CMUAME 0	0,723988035	RehospIC 2	5	NA	9,214285714	NA	4,494382023	0	71,06065798	1	765
75	DCD 0	65,81245722	1	CMUAME 0	NA	RehospIC 0	7	NA	37,82352941	NA	3,571428571	0,595238095	44,83048309	1	277
76	DCD 0	81,59069131	2	CMUAME 0	0,344358752	RehospIC 0	0	NA	20,37931035	NA	0	100,1605136	100,2106467	2	255
77	DCD 0	74,76249144	1	CMUAME 0	0,480973197	RehospIC 0	2	65	57	108	0	0	43,99986864	1	203
78	DCD 0	86,13552361	2	CMUAME 0	0,547640431	RehospIC 0	1	NA	40	NA	28,57142857	80,8630394	56,66255943	1	30
79	DCD 0	83,62491444	2	CMUAME 0	0,320740457	RehospIC 1	33	155	16,28571429	NA	4,255319149	2,513464991	49,89822438	1	110
80	DCD 0	83,96988364	2	CMUAME 0	0,574048681	RehospIC 2	6	NA	19,85714286	NA	30	71,64179105	109,6319293	2	765
81	DCD 0	84,96372348	2	CMUAME 0	-1,749398924	RehospIC 1	0	NA	31,30769231	42	0	22,72727273	68,04208994	3	765
82	DCD 0	85,07323751	1	CMUAME 0	1,211739489	RehospIC 1	138	NA	44,8	NA	0	98,31649832	82,7894559	1	32
83	DCD 0	86,91854894	2	CMUAME 0	0,858368316	RehospIC 0	19	NA	33,09090909	NA	3,225806452	0,124688279	NA	2	765
84	DCD 0	88,06023272	2	CMUAME 0	0,57121053	RehospIC 0	NA	NA	NA	NA	0	0	NA	2	765
85	DCD 0	83,95345654	2	CMUAME 0	0,204166616	RehospIC 0	60	32	29,52941177	0	8,510638298	15,73033708	66,68402982	1	303
86	DCD 0	59,10472279	1	CMUAME 0	0,822778844	RehospIC 2	4	NA	25	NA	17,85714286	24,70588235	38,15188866	2	765
87	DCD 0	66,69404518	2	CMUAME 0	-0,254814389	RehospIC 0	32	NA	62,91666667	NA	7,142857143	0,610500611	57,30973482	2	22
88	DCD 0	47,43326489	1	CMUAME 0	0,57121053	RehospIC 0	14	36	22,66666667	119	5,263157895	40,10217114	55,58416128	5	0
89	DCD 0	78,28336756	1	CMUAME 0	0,475897519	RehospIC 0	46	76	44,53846154	121	11,11111111	3,375527426	37,34872581	1	228
90	DCD 0	77,65639973	1	CMUAME 0	0,675386459	RehospIC 0	10	NA	23,625	NA	3,571428571	10,76388889	30,92732506	2	285
91	DCD 0	65,25667351	1	CMUAME 1	0,545624136	RehospIC 2	0	NA	11,41176471	NA	11,11111111	100,4739337	135,7806428	3	4
92	DCD 0	85,07597536	2	CMUAME 0	0,475897519	RehospIC 1	NA	NA	33,14285714	135,5	3,333333333	50,65573771	75,61946382	2	765
93	DCD 0	94,21765914	1	CMUAME 0	0,545624136	RehospIC 1	1	NA	25,82352941	NA	0	0	17,67766953	3	765
94	DCD 0	88,52566735	2	CMUAME 0	0,770744953	RehospIC 0	NA	NA	NA	NA	0	0	NA	4	765
95	DCD 0	86,36276523	2	CMUAME 0	0,902831226	RehospIC 0	3	NA	36,27272727	NA	13,33333333	83,40740741	131,4268522	4	39
96	DCD 0	83,88501027	1	CMUAME 0	0,7361305	RehospIC 0	31	NA	30,94117647	NA	9,677419355	58,46153846	61,8442279	2	765
97	DCD 0	60,81861739	1	CMUAME 0	-0,301395319	RehospIC 0	70	NA	36,11111111	NA	8,333333333	0,529100529	NA	3	765
98	DCD 0	90,03696099	1	CMUAME 0	0,7361305	RehospIC 0	2	NA	24,375	NA	10,81081081	1	53,61714336	1	765
99	DCD 1	90,01505818	2	CMUAME 0	1,083811669	RehospIC 1	7	93	15,89285714	123	9,756097561	100	37,17035405	3	765
100	DCD 1	89,35797399	1	CMUAME 0	0,616512853	RehospIC 0	33	NA	16,92592593	NA	5,405405405	94,34343434	47,85329122	4	765
101	DCD 0	85,40999316	2	CMUAME 0	-0,10817059	RehospIC 0	2	NA	23,69230769	NA	3,03030303	95,38904899	70,56171851	1	89
102	DCD 1	78,80355921	1	CMUAME 0	-0,368055968	RehospIC 1	20	NA	15,88461539	NA	11,11111111	83,67346939	79,86773752	2	375
103	DCD 0	83,19507187	2	CMUAME 0	NA	RehospIC 0	13	NA	25,4375	NA	2,941176471	98,91826923	165,4488033	2	604
104	DCD 0	82,0698152	2	CMUAME 0	-0,733891816	RehospIC 0	8	17	15,83333333	NA	8,823529412	68,99224806	92,63376961	1	172
105	DCD 0	91,67145791	2	CMUAME 0	0,475897519	RehospIC 0	2	744	11,21052632	NA	1,219512195	5,458768873	45,48563966	1	247
106	DCD 0	87,72073922	2	CMUAME 0	0,948604669	RehospIC 0	35	NA	58	NA	0	98,39572193	196,9408205	4	765
107	DCD 0	84,90075291	2	CMUAME 0	-0,012940525	RehospIC 2	1	NA	25,20833333	NA	0	0	64,14916238	1	765
108	DCD 0	89,53045859	2	CMUAME 0	0,575295577	RehospIC 0	3	NA	32,42857143	NA	5,263157895	1,541425819	77,35594422	1	37
109	DCD 0	88,71184121	2	CMUAME 0	1,211739489	RehospIC 0	3	NA	15,48387097	152,5	4,081632653	6,23853211	29,59874638	2	765
110	DCD 0	57,90006845	1	CMUAME 0	0,70445865	RehospIC 0	NA	NA	15,6	NA	0	51,23152709	NA	2	175
111	DCD 1	91,54551677	1	CMUAME 0	1,671883678	RehospIC 0	2	NA	15,5625	NA	10,25641026	0	123,8583042	2	94
112	DCD 0	71,56194387	2	CMUAME 0	0,320740457	RehospIC 0	1	NA	9,775510204	NA	3,03030303	0,584795322	46,53101633	5	0
113	DCD 0	97,94387406	2	CMUAME 0	1,083811669	RehospIC 0	1	NA	23,22222222	NA	2	16,48873072	29,17965987	2	119
114	DCD 1	77,42094456	1	CMUAME 0	0,36492491	RehospIC 2	6	NA	16,9375	NA	11,11111111	37,89731051	46,70495504	1	19
115	DCD 0	85,58795346	1	CMUAME 0	-0,857227012	RehospIC 0	1	NA	27,38095238	NA	4	3,846153846	15,91692804	1	765
116	DCD 0	77,8973306	1	CMUAME 0	-1,2934759	RehospIC 0	67	NA	56,63636364	NA	25	59,69962453	56,28566379	3	765
117	DCD 1	42,40109514	1	CMUAME 1	0,70445865	RehospIC 1	NA	NA	NA	NA	9,677419355	0,158730159	95,09680881	2	0
118	DCD 0	60,47638604	1	CMUAME 0	-0,720263506	RehospIC 0	14	NA	38,625	NA	0	12,14285714	100,7410624	3	416
119	DCD 0	80,11498973	2	CMUAME 0	-0,10817059	RehospIC 0	92	37	4	211	7,692307692	1,875901876	41,06952625	2	39
120	DCD 0	56,24914442	1	CMUAME 0	0,761507583	RehospIC 1	13	63	35,90476191	0	3,571428571	23,14356436	168,4732167	3	34
121	DCD 0	94,9486653	1	CMUAME 0	0,858368316	RehospIC 1	9	NA	21,38095238	NA	10	71,28514056	119,1382626	1	765
122	DCD 1	66,55441478	2	CMUAME 0	-0,03263381	RehospIC 0	NA	NA	23,15384615	NA	4,761904762	11,55015198	112,1185087	4	148
123	DCD 0	75,43874059	2	CMUAME 0	0,660193957	RehospIC 0	NA	NA	NA	NA	7,692307692	2,144249513	83,49487409	1	455
124	DCD 0	63,86310746	1	CMUAME 1	0,903154287	RehospIC 0	11	77	31,26666667	NA	5,263157895	0	13,49805454	1	765
125	DCD 0	53,229295	1	CMUAME 1	0,555910049	RehospIC 0	19	NA	114,5	NA	12,5	0	89,66629993	2	30
126	DCD 1	74,77891855	2	CMUAME 0	1,409566814	RehospIC 0	2	NA	10,06521739	NA	5,405405405	54,61538462	76,78322452	5	87
127	DCD 0	87,44147844	2	CMUAME 0	1,501600456	RehospIC 0	26	NA	40,35294118	NA	0	3,786816269	38,27417233	2	502
128	DCD 0	90,57631759	2	CMUAME 0	-0,372803047	RehospIC 0	1	NA	31,95	NA	0	0	88,71721724	1	21
129	DCD 0	87,00889802	1	CMUAME 0	0,475897519	RehospIC 0	1	27	41,55	NA	0	4,398148148	104,9376582	2	765
130	DCD 0	79,4606434	1	CMUAME 0	0,858368316	RehospIC 0	6	NA	56,875	NA	4,545454546	0	172,7729319	1	140
131	DCD 0	74,98151951	2	CMUAME 0	0,054072773	RehospIC 0	17	NA	49,66666667	NA	0	2,861230329	93,75181166	1	159
132	DCD 0	63,13483915	1	CMUAME 0	-0,012940525	RehospIC 0	1	NA	48,5625	NA	5	0	71,54769452	3	92
133	DCD 0	57,24024641	1	CMUAME 0	0,349660451	RehospIC 1	2	NA	28,81818182	NA	4,651162791	21,42857143	134,9836486	3	69
134	DCD 0	74,63655031	1	CMUAME 0	0,858368316	RehospIC 0	7	NA	23,84210526	NA	3,571428571	0,408997955	NA	1	64
135	DCD 0	74,82546201	2	CMUAME 0	0,423747904	RehospIC 0	71	NA	14,47619048	NA	14,77272727	89,45260347	NA	3	218
136	DCD 0	84,19438741	1	CMUAME 0	0,858368316	RehospIC 1	32	NA	34,2631579	NA	24,3902439	108,9646465	98,50358491	2	32
137	DCD 0	75,85763176	1	CMUAME 0	1,200215405	RehospIC 0	40	NA	86,8	NA	14,28571429	94,96527778	61,69144535	2	350
138	DCD 0	90,10266941	1	CMUAME 0	0,669426938	RehospIC 1	3	NA	25,5	NA	3,571428571	75,53191489	119,9062921	5	150
139	DCD 0	70,9596167	1	CMUAME 0	-0,839413179	RehospIC 1	12	NA	14,12820513	NA	3,333333333	55,38922156	61,05792401	1	30
140	DCD 1	90,6201232	1	CMUAME 0	-0,134862558	RehospIC 0	0	NA	7,190476191	NA	2,816901409	44,48979592	88,522542	1	108
141	DCD 0	61,68925394	1	CMUAME 0	NA	RehospIC 0	NA	NA	32,46153846	185	3,571428571	20,8984375	60,93492912	3	765
142	DCD 0	89,36892539	1	CMUAME 0	NA	RehospIC 0	1	NA	5,196078431	NA	0	5,084745763	148,7383471	2	765
143	DCD 0	86,05065024	1	CMUAME 0	-0,621852347	RehospIC 0	NA	NA	NA	NA	0,574712644	1,25	NA	2	765
144	DCD 0	86,61738535	1	CMUAME 0	1,046602779	RehospIC 0	3	NA	43,66666667	NA	7,142857143	0,171232877	38,77985109	1	0
145	DCD 0	77,82614648	2	CMUAME 0	-0,110482975	RehospIC 0	2	27	36,17647059	109	2	6,621621622	43,3765909	2	419
146	DCD 0	83,58110883	2	CMUAME 1	-0,10817059	RehospIC 0	84	NA	24,45	NA	4,347826087	84,77876106	68,6643825	2	518
147	DCD 1	84,12320329	1	CMUAME 0	-0,10817059	RehospIC 0	14	NA	18,78571429	NA	3,333333333	0	NA	4	765
148	DCD 0	82,34633813	2	CMUAME 0	-0,10817059	RehospIC 0	1	160	21,67857143	NA	3,225806452	7,165605096	107,4969959	4	279
149	DCD 0	88,29842574	1	CMUAME 0	-1,190988218	RehospIC 0	1	NA	15,71875	NA	0	57,24637681	40,66123041	2	765
150	DCD 0	83,21971253	2	CMUAME 0	NA	RehospIC 0	23	NA	13,67647059	NA	8,888888889	96,99398798	37,139551	1	465
151	DCD 0	87,45242984	1	CMUAME 0	NA	RehospIC 0	3	NA	48,28571429	NA	0	44,22535211	61,367599	3	27
152	DCD 0	86,11635866	1	CMUAME 0	0,616512853	RehospIC 0	1	69	54,07692308	342	4,545454546	0	69,68684283	1	8
153	DCD 0	87,72895277	2	CMUAME 0	0,539736479	RehospIC 0	6	101	9,361111111	168	1,176470588	4,217687075	105,192662	2	224
154	DCD 0	68,94455852	1	CMUAME 0	0,788317168	RehospIC 1	0	NA	56,33333333	NA	3,03030303	2,931034483	110,5562429	5	765
155	DCD 1	93,44010951	2	CMUAME 0	-0,880084948	RehospIC 1	5	0	45,25	NA	9,302325581	9,892086331	185,3813201	2	765
156	DCD 0	84,83504449	1	CMUAME 0	0,496113644	RehospIC 0	4	NA	25,13636364	NA	10,71428571	36,17021277	25,15275076	4	765
157	DCD 0	92,62970568	2	CMUAME 0	0,320740457	RehospIC 0	3	NA	13,10769231	NA	0	11,47540984	45,93989808	1	765
158	DCD 0	86,54072553	1	CMUAME 0	0,204166616	RehospIC 0	52	NA	35,1	NA	0	0,540540541	28,3503003	2	29
159	DCD 0	75,2991102	2	CMUAME 0	1,083811669	RehospIC 0	10	NA	12,3442623	158	0,980392157	51,07731305	NA	2	21
160	DCD 0	75,73169062	1	CMUAME 0	1,083811669	RehospIC 0	26	14	29,75	201	3,571428571	6,603773585	32,0823593	2	116
161	DCD 1	82,99247091	1	CMUAME 0	0,718023894	RehospIC 0	1	NA	13,62264151	135	1,369863014	95,61304837	59,38884306	5	238
162	DCD 0	84,72279261	2	CMUAME 0	0,496113644	RehospIC 0	NA	NA	NA	NA	0	0	NA	5	765
163	DCD 0	88,38329911	2	CMUAME 0	0,486577516	RehospIC 0	29	NA	NA	NA	75	10,90909091	34,39883707	1	164
164	DCD 0	68,59685147	1	CMUAME 0	0,57121053	RehospIC 0	10	NA	44,25	137,75	3,703703704	0,389105058	NA	2	765
165	DCD 1	75,96167009	2	CMUAME 0	-0,404854541	RehospIC 0	51	NA	56,25	NA	14,28571429	102,7149321	31,40441521	5	765
166	DCD 0	68,70362765	1	CMUAME 0	-0,502680066	RehospIC 0	17	NA	25,25	NA	0	4,545454546	NA	4	765
167	DCD 0	79,8275154	1	CMUAME 0	0,377811525	RehospIC 0	NA	NA	7,852459016	NA	1,538461539	85,03787879	137,4087664	5	143
168	DCD 0	85,34976044	2	CMUAME 0	0,57121053	RehospIC 2	16	NA	9,409090909	NA	8,510638298	97,72727273	68,96729445	3	765
169	DCD 0	76,22724162	2	CMUAME 0	-0,090784877	RehospIC 0	3	NA	54,86666667	NA	5,882352941	4,880952381	NA	1	585
170	DCD 0	69,28678987	1	CMUAME 0	-1,2934759	RehospIC 0	17	NA	34,1	158	4,761904762	1,56555773	20,13005683	1	765
171	DCD 0	68,90075291	1	CMUAME 0	0,858368316	RehospIC 1	30	NA	11,12765957	NA	4,411764706	0,788643533	68,07478299	5	351
172	DCD 0	87,4606434	2	CMUAME 0	0,480973197	RehospIC 2	1	NA	38,28571429	NA	17,85714286	98,96907217	98,50598338	4	765
173	DCD 0	74,65571526	2	CMUAME 0	0,858368316	RehospIC 0	84	NA	13	NA	9,090909091	56,15866388	62,91817564	4	246
174	DCD 0	92,66255989	2	CMUAME 0	-2,516377261	RehospIC 0	NA	NA	NA	NA	1,369863014	0	NA	3	36
175	DCD 1	83,97535934	2	CMUAME 0	0,770744953	RehospIC 0	4	NA	42,84615385	NA	10,52631579	1,344537815	37,85362271	1	109
176	DCD 0	72,47912389	1	CMUAME 0	-0,178639794	RehospIC 0	20	126	24,63636364	NA	0	75	NA	2	765
177	DCD 0	60,5338809	1	CMUAME 0	1,068912393	RehospIC 0	0	NA	26,2631579	NA	0	5,444646098	49,77054653	4	193
178	DCD 1	82,29431896	1	CMUAME 0	0,190967036	RehospIC 2	8	NA	9,136363636	NA	6,779661017	122,5721785	132,8773163	5	765
179	DCD 0	92,07118412	2	CMUAME 0	-0,10817059	RehospIC 0	21	NA	21,28571429	NA	0	72,21135029	NA	2	765
180	DCD 1	85,94661191	1	CMUAME 0	NA	RehospIC 0	NA	NA	27	48,5	10,34482759	15,36643026	33,09307038	2	765
181	DCD 0	81,25941136	2	CMUAME 0	0,475897519	RehospIC 0	3	NA	20,95	153	2,325581395	4,610492846	126,6068244	2	35
182	DCD 0	67,24161533	1	CMUAME 0	0,57121053	RehospIC 0	13	NA	64,66666667	NA	5,263157895	0,4	33,18114365	5	183
183	DCD 0	55,70431212	1	CMUAME 0	-1,764523409	RehospIC 2	118	75	NA	25	15,38461539	5,00736377	192,4286072	3	1
184	DCD 0	89,80150582	2	CMUAME 0	0,398578127	RehospIC 0	0	NA	6,034883721	NA	2,173913044	4,089219331	135,2591542	1	765
185	DCD 1	84,84599589	1	CMUAME 0	0,102787283	RehospIC 0	30	NA	18,73684211	NA	4,166666667	2,309468822	69,17252053	1	765
186	DCD 0	86,05065024	1	CMUAME 0	0,858368316	RehospIC 2	3	NA	18,59259259	NA	8,510638298	6,170598911	55,53916418	4	1
187	DCD 0	83,32648871	1	CMUAME 0	1,141671102	RehospIC 0	2	9	12,11666667	133	1,449275362	1,204819277	42,2319207	3	375
188	DCD 0	49,85078713	2	CMUAME 1	1,211739489	RehospIC 0	NA	NA	48,91666667	168,6666667	3,571428571	122,8125	41,12644151	4	244
189	DCD 0	90,50513347	1	CMUAME 0	0,660193957	RehospIC 0	0	NA	NA	NA	20	0	NA	3	765
190	DCD 0	82,4476386	1	CMUAME 0	-1,080101248	RehospIC 0	27	NA	43,22222222	NA	5,882352941	0,163132137	44,60260417	1	765
191	DCD 0	81,77412731	1	CMUAME 0	0,414364937	RehospIC 0	2	NA	18,71428571	NA	0	18,51145038	118,6636018	2	28
192	DCD 1	87,76454483	2	CMUAME 0	NA	RehospIC 2	4	26	12,3	41	11,32075472	66,58932715	191,7843614	1	765
193	DCD 0	83,68240931	1	CMUAME 0	-0,221140924	RehospIC 0	3	NA	47,25	210	0	3,010033445	87,39446684	1	765
194	DCD 0	49,87268994	1	CMUAME 0	NA	RehospIC 0	63	NA	46,55555556	NA	6,25	5,090909091	34,24731492	3	85
195	DCD 0	32,15331964	1	CMUAME 1	1,148522972	RehospIC 0	3	NA	31,33333333	NA	0	0	128,0344729	3	54
196	DCD 0	74,14647502	1	CMUAME 0	0,312932846	RehospIC 1	5	18	49,5	33	9,090909091	2,937249666	80,04708171	2	98
197	DCD 0	74,091718	1	CMUAME 0	0,531733709	RehospIC 0	1	31	43,57142857	NA	0	2,459016393	38,15617019	1	22
198	DCD 0	79,02806297	1	CMUAME 0	0,496113644	RehospIC 2	NA	NA	29,42105263	NA	0	0,880503145	58,24049196	3	0
199	DCD 0	63,63039014	1	CMUAME 0	0,803593126	RehospIC 0	9	NA	71,25	NA	4,347826087	0,642673522	24,5779878	2	389
200	DCD 0	89,21560575	2	CMUAME 0	0,858368316	RehospIC 1	37	NA	35,27272727	NA	5,263157895	0	52,99558441	2	765
201	DCD 0	74,74058864	2	CMUAME 0	-0,183243096	RehospIC 0	0	NA	43,36363636	0	0	5,723905724	74,41858091	1	19
202	DCD 0	79,89869952	2	CMUAME 0	-0,10817059	RehospIC 0	23	NA	NA	NA	0	4,214559387	NA	2	765
203	DCD 0	85,84257358	2	CMUAME 0	1,671883678	RehospIC 1	8	NA	NA	NA	100	0	NA	5	765
204	DCD 0	89,80150582	1	CMUAME 0	1,148522972	RehospIC 0	6	276	20,36	NA	0	60,81871345	35,918065	3	86
205	DCD 0	80,75017112	2	CMUAME 0	-0,098657979	RehospIC 0	0	NA	21,86486487	NA	0	0,486026732	89,79575683	2	177
206	DCD 0	76,77481177	2	CMUAME 0	1,068912393	RehospIC 1	40	NA	34,3	NA	3,571428571	34,04634581	146,2951226	1	257
207	DCD 0	81,51403149	2	CMUAME 0	1,211739489	RehospIC 0	3	104	36,625	221,5	3,846153846	28,03889789	38,66410501	1	765
208	DCD 0	86,10266941	2	CMUAME 0	-0,321976876	RehospIC 0	1	NA	17,14583333	NA	3,636363636	0	49,79972779	2	0
209	DCD 0	89,71663244	2	CMUAME 0	0,57121053	RehospIC 1	29	NA	57,92307692	86,5	8	90,30732861	49,5239305	1	765
210	DCD 0	83,6659822	2	CMUAME 0	0,480973197	RehospIC 0	3	NA	29,625	NA	3,225806452	95,61042524	29,74230835	1	765
211	DCD 0	67,74811773	1	CMUAME 0	0,818857869	RehospIC 0	4	NA	27,77272727	NA	3,125	0,149476831	NA	1	30
212	DCD 0	84,93360712	1	CMUAME 0	NA	RehospIC 2	0	0	30,38461539	NA	10,52631579	73,20061256	149,8849772	3	12
213	DCD 0	66,82546201	1	CMUAME 0	NA	RehospIC 2	4	5	20,66666667	27,16666667	1,428571429	6,915629322	74,56651583	1	118
214	DCD 1	68,65160849	1	CMUAME 0	1,063814676	RehospIC 0	2	NA	23,16666667	NA	5,882352941	4,04040404	54,99769743	3	765
215	DCD 0	69,43737166	1	CMUAME 0	0,486577516	RehospIC 0	10	20	14,88235294	161	1,639344262	0,498132005	16,45212165	2	765
216	DCD 1	83,633128	2	CMUAME 0	1,083811669	RehospIC 1	5	13	24,88888889	NA	14,28571429	0	146,0275763	4	0
217	DCD 0	79,78644764	1	CMUAME 0	0,574385587	RehospIC 0	4	NA	51,30769231	235,5	5,714285714	3,373493976	36,14688813	2	255
218	DCD 0	97,5468857	2	CMUAME 0	1,409566814	RehospIC 0	48	26	68,77777778	NA	8,333333333	60,70381232	53,85806891	2	765
219	DCD 0	83,78918549	2	CMUAME 0	-1,665171241	RehospIC 0	3	NA	18,69444444	NA	2,43902439	98,81481482	NA	1	309
220	DCD 0	69,29774127	1	CMUAME 0	0,103335455	RehospIC 0	22	30	62,4	35	4,545454546	1,794258373	30,23867023	1	124
221	DCD 0	86,00958248	1	CMUAME 0	-0,012793029	RehospIC 0	NA	NA	NA	NA	14,28571429	26,07204117	54,11818888	2	96
222	DCD 0	79,02258727	1	CMUAME 0	1,211739489	RehospIC 1	7	129	30,95833333	NA	8,571428571	0,942285041	46,3306044	3	16
223	DCD 0	73,34976044	2	CMUAME 0	0,57121053	RehospIC 1	81	NA	39,69230769	NA	8,888888889	25,34435262	63,36090742	2	51
224	DCD 1	53,14442163	2	CMUAME 0	0,320740457	RehospIC 2	5	NA	13,63636364	NA	0	19,32114883	50,89272046	1	30
225	DCD 0	72,59137577	1	CMUAME 0	0,814751222	RehospIC 2	3	NA	37	NA	18,42105263	130,4075235	124,4022402	4	765
226	DCD 0	38,28336756	1	CMUAME 0	0,910545771	RehospIC 1	6	146	33,94736842	NA	4	0,136425648	48,90271197	1	765
227	DCD 0	69,39904175	1	CMUAME 0	0,343986248	RehospIC 0	NA	NA	136,5	NA	3,703703704	2,106567534	81,37359243	4	765
228	DCD 0	83,44695414	2	CMUAME 0	NA	RehospIC 0	1	NA	33,16666667	NA	11,11111111	1,014198783	0	2	32
229	DCD 1	83,6386037	2	CMUAME 0	0,637248607	RehospIC 0	0	NA	23,71428571	NA	6,896551724	3,764320786	106,6491455	2	596
230	DCD 1	93,82888433	2	CMUAME 0	-0,867472917	RehospIC 0	38	NA	10,41176471	NA	0	9,475218659	38,76760719	3	14
231	DCD 0	83,55373032	2	CMUAME 0	0,168346915	RehospIC 0	NA	NA	17,19230769	NA	6,382978723	63,49453978	50,64424333	1	417
232	DCD 1	73,72210815	1	CMUAME 0	-0,490551254	RehospIC 1	21	NA	27	NA	0	1,485884101	59,57860445	3	207
233	DCD 0	41,5742642	1	CMUAME 0	0,567238963	RehospIC 1	2	0	32,05	NA	7,142857143	0,14164306	166,9244537	1	765
234	DCD 0	58,55715264	2	CMUAME 0	-0,1994541	RehospIC 0	NA	NA	69,5	NA	8,333333333	0	NA	2	24
235	DCD 0	67,40041068	2	CMUAME 0	1,005571592	RehospIC 0	27	NA	88	NA	0	87,59342302	35,69815495	1	69
236	DCD 0	69,34428474	1	CMUAME 0	-0,679810954	RehospIC 0	5	NA	22,96296296	NA	8,571428571	0	119,8333141	2	765
237	DCD 0	63,01711157	2	CMUAME 0	-2,516377261	RehospIC 2	2	NA	29,1	NA	9,302325581	0,453857791	80,91129269	5	765
238	DCD 0	88,65434634	2	CMUAME 0	0,475897519	RehospIC 1	NA	NA	NA	NA	0	0	29,16573786	2	765
239	DCD 0	77,82614648	1	CMUAME 0	1,211739489	RehospIC 0	38	182	30,6875	NA	4	0,689655172	109,0242683	5	468
240	DCD 0	72,96098563	2	CMUAME 1	0,858368316	RehospIC 0	1	NA	24,17647059	NA	10,71428571	78,6259542	80,94753375	3	765
241	DCD 0	76,61601643	1	CMUAME 0	NA	RehospIC 0	1	NA	39	NA	7,142857143	5,919661734	126,1380925	2	166
242	DCD 1	85,51950719	1	CMUAME 0	-0,10817059	RehospIC 0	3	NA	11,10869565	NA	0	0	56,0277112	4	0
243	DCD 0	72,12594114	1	CMUAME 0	1,320097328	RehospIC 0	11	3	29,63636364	NA	0	9,037328094	94,6865343	2	765
244	DCD 0	82,16837782	2	CMUAME 0	0,858368316	RehospIC 1	0	13	31,53333333	84	6,451612903	37,58278146	49,02001172	1	765
245	DCD 1	76,17522245	1	CMUAME 0	-0,095566874	RehospIC 0	25	51	52,77777778	NA	0	8,86627907	141,453544	2	88
246	DCD 0	91,00616016	2	CMUAME 0	1,211739489	RehospIC 0	3	NA	45,5	NA	15,78947368	0,132978723	118,6370835	3	23
247	DCD 0	69,2019165	1	CMUAME 1	0,096725416	RehospIC 0	3	29	19,90243902	NA	5,555555556	0,120772947	38,85861639	3	149
248	DCD 1	61,51676934	1	CMUAME 0	0,770744953	RehospIC 2	10	NA	11,4893617	NA	0	20,84507042	28,90539206	4	765
249	DCD 0	101,467488	1	CMUAME 0	1,005571592	RehospIC 0	1	NA	12,0952381	NA	3,571428571	91,60104987	132,1552195	2	104
250	DCD 0	57,30595483	1	CMUAME 0	-0,412918597	RehospIC 0	6	NA	NA	NA	0	0	113,9431765	4	413
251	DCD 0	79,51266256	1	CMUAME 0	0,296353876	RehospIC 0	3	49	35,73333333	209,5	4,761904762	1,85873606	46,6344069	1	36
252	DCD 1	86,55989049	2	CMUAME 0	-0,201373196	RehospIC 0	3	NA	14,56	NA	6,976744186	85,29411765	125,9056493	1	0
253	DCD 0	87,14579055	2	CMUAME 0	-0,171296023	RehospIC 0	37	NA	6,5	NA	0	4,488778055	21,83849555	1	21
254	DCD 0	76,00273785	1	CMUAME 0	NA	RehospIC 1	3	17	20,72	55,14285714	1,818181818	0,185185185	118,3457832	3	404
255	DCD 0	49,70841889	1	CMUAME 1	0,57121053	RehospIC 0	17	NA	111,2	NA	12,5	0,449775112	66,38145293	1	765
256	DCD 0	65,72758385	1	CMUAME 0	0,571330716	RehospIC 0	NA	NA	64,44444444	NA	0	1,236263736	155,9278681	1	10
257	DCD 0	94,99247091	2	CMUAME 0	0,152354117	RehospIC 0	3	NA	9,914634146	NA	2,247191011	101,536643	58,80178831	3	0
258	DCD 0	74,91307324	1	CMUAME 0	NA	RehospIC 1	14	564	44,35714286	NA	0	6,408544726	70,48392222	2	329
259	DCD 0	71,80561259	1	CMUAME 0	0,547640431	RehospIC 0	23	NA	39,66666667	43,5	6,666666667	0,169204738	50,18156475	3	82
260	DCD 0	82,68035592	2	CMUAME 0	0,496113644	RehospIC 0	2	NA	27,18518519	NA	3,225806452	0,951086957	27,35109696	1	613
261	DCD 0	79,07186858	2	CMUAME 0	0,858368316	RehospIC 2	1	NA	36,6	371	15,15151515	30,55181696	51,95273104	1	765
262	DCD 1	86,2642026	2	CMUAME 0	0,123260176	RehospIC 2	1	NA	41,85714286	NA	14,28571429	102,1538462	153,8407404	3	35
263	DCD 0	89,95482546	2	CMUAME 0	0,858368316	RehospIC 0	7	NA	17,65116279	NA	2,083333333	10,0973236	48,0709634	1	340
264	DCD 0	78,99794661	1	CMUAME 0	0,753668667	RehospIC 0	3	60	32,73913044	96	0	7,672301691	159,6030752	3	175
265	DCD 0	69,51129363	2	CMUAME 0	0,761988524	RehospIC 0	7	3	11,47272727	NA	4,615384615	23,4939759	146,6916655	5	1
266	DCD 0	34,0752909	1	CMUAME 0	0,57121053	RehospIC 0	14	NA	19,55263158	123,6666667	2,083333333	0,880503145	36,09993046	1	505
267	DCD 0	88,14236824	2	CMUAME 0	-1,297950482	RehospIC 0	1	27	91,11111111	114,1666667	5,263157895	1,951219512	40,13338684	3	765
268	DCD 0	90,16016427	2	CMUAME 0	0,903154287	RehospIC 0	8	NA	25,7	NA	3,703703704	0,248138958	95,55977547	2	765
269	DCD 0	81,07597536	1	CMUAME 0	0,77352897	RehospIC 1	2	NA	7,986666667	NA	2,469135803	97,90322581	131,895508	4	39
270	DCD 0	89,68651609	1	CMUAME 0	0,256941165	RehospIC 1	21	60	6,87755102	NA	1,886792453	89,5140665	69,82736968	1	765
271	DCD 0	74,770705	1	CMUAME 0	0,475897519	RehospIC 0	2	27	25,84615385	42	0	0	84,49496959	1	765
272	DCD 0	78,46954141	2	CMUAME 0	1,083811669	RehospIC 1	3	17	35	97	6,060606061	2,904040404	156,1745963	4	66
273	DCD 1	87,18138262	2	CMUAME 0	-0,471199234	RehospIC 0	1	21	15,54347826	NA	1,785714286	0	110,2540828	4	368
274	DCD 0	86,92676249	1	CMUAME 0	0,125046408	RehospIC 0	11	NA	28,31034483	NA	6,25	0	64,38797736	1	765
275	DCD 0	91,80013689	2	CMUAME 0	0,535270747	RehospIC 0	1	NA	2,5	NA	12,5	0,200400802	NA	2	765
276	DCD 0	85,19096509	2	CMUAME 0	1,053203273	RehospIC 0	57	66	37,63636364	98	14,28571429	54,39856373	23,11200439	5	57
277	DCD 0	87,51813826	2	CMUAME 0	-0,850199239	RehospIC 0	37	NA	34,30434783	NA	3,571428571	0	109,6589239	2	366
278	DCD 0	79,02532512	2	CMUAME 0	-0,886772412	RehospIC 0	34	211	47	NA	0	1,208459215	55,66339812	2	455
279	DCD 0	75,77002053	1	CMUAME 0	0,368578933	RehospIC 1	2	NA	16,76923077	NA	6,153846154	3,927068724	129,0808576	4	148
280	DCD 0	60,30116359	1	CMUAME 0	-0,130894079	RehospIC 0	3	NA	43,61538462	NA	0	2,268760908	18,94341941	3	0
281	DCD 0	90,48049281	2	CMUAME 0	0,764244116	RehospIC 2	1	49	24,85714286	NA	9,090909091	93,68191721	50,6700544	1	765
282	DCD 0	77,79876797	1	CMUAME 0	1,083811669	RehospIC 0	4	10	51,375	24	3,846153846	1,289134438	46,05747218	4	64
283	DCD 0	63,99178645	1	CMUAME 0	0,858368316	RehospIC 1	NA	NA	64,16666667	NA	9,090909091	0	41,67595067	1	765
284	DCD 0	68,28747433	1	CMUAME 0	-0,454845312	RehospIC 1	6	61	6,86746988	NA	1,960784314	59,2654424	36,03850758	5	765
285	DCD 0	83,71252567	1	CMUAME 0	-0,10817059	RehospIC 0	65	172	16,88461539	NA	5,714285714	62,52354049	65,19478336	4	357
286	DCD 0	80,1560575	1	CMUAME 0	NA	RehospIC 0	11	42	35,70588235	458	3,703703704	0,78369906	38,56146318	3	338
287	DCD 1	73,23203285	2	CMUAME 0	1,211739489	RehospIC 0	8	NA	15,76923077	NA	6,666666667	10,2	171,2768053	3	0
288	DCD 0	77,4017796	2	CMUAME 0	1,083811669	RehospIC 0	24	16	39,92857143	71	0	0,343642612	43,35568458	1	25
289	DCD 0	55,62491444	1	CMUAME 0	-0,751693694	RehospIC 0	NA	NA	217,5	NA	0	0	32,2704257	1	409
290	DCD 0	81,43463381	1	CMUAME 0	0,368578933	RehospIC 0	20	75	11,02439024	78,5	3,389830509	16,07843137	43,12135224	1	76
291	DCD 1	86,70499658	2	CMUAME 0	0,822778844	RehospIC 1	8	NA	10,85714286	NA	11,66666667	76,74825175	68,73033746	2	171
292	DCD 1	92,92265572	2	CMUAME 0	0,496113644	RehospIC 2	NA	144	NA	NA	16,66666667	0	NA	1	765
293	DCD 1	97,01574264	1	CMUAME 0	0,421800213	RehospIC 1	11	NA	23,59375	NA	5,405405405	6,26566416	46,8741039	2	28
294	DCD 1	91,87953457	2	CMUAME 0	-0,045607134	RehospIC 0	2	NA	21,29166667	NA	11,11111111	94,67821782	53,82856805	2	282
295	DCD 0	36,82956879	2	CMUAME 0	0,096725416	RehospIC 0	6	NA	15,05882353	NA	2,083333333	1,587301587	68,68532809	3	765
296	DCD 1	70,98151951	1	CMUAME 0	0,142854336	RehospIC 0	NA	NA	26,125	NA	15,38461539	1,913875598	39,13488416	5	43
297	DCD 0	89,62354552	2	CMUAME 0	-0,10817059	RehospIC 0	28	NA	39,13333333	NA	0	80,63540091	70,85064973	4	14
298	DCD 0	86,80629706	2	CMUAME 0	NA	RehospIC 0	NA	NA	NA	NA	100	0	NA	3	765
299	DCD 0	45,64271047	1	CMUAME 0	0,694734902	RehospIC 1	NA	NA	47,33333333	10,5	0	3,504043127	68,63624665	1	4
300	DCD 1	91,34565366	2	CMUAME 0	-0,10817059	RehospIC 0	65	NA	15,27906977	NA	2,173913044	0	66,06260269	3	765
301	DCD 0	79,68788501	1	CMUAME 0	0,907730855	RehospIC 0	15	NA	53,22222222	NA	4,761904762	0,537634409	NA	1	53
302	DCD 0	70,0807666	1	CMUAME 0	1,063814676	RehospIC 1	15	NA	30,07142857	NA	0	17,76710684	94,83156991	5	765
303	DCD 1	87,62217659	1	CMUAME 0	0,792680283	RehospIC 0	0	NA	9,342857143	NA	2,325581395	34,57446809	70,52665109	2	77
304	DCD 0	81,18001369	1	CMUAME 0	0,858368316	RehospIC 0	12	NA	33,1875	NA	25,80645161	102,241594	178,171316	1	765
305	DCD 0	65,50855578	1	CMUAME 0	-0,018761883	RehospIC 0	NA	NA	32,4	NA	3,333333333	0	NA	2	684
306	DCD 0	91,9945243	2	CMUAME 0	0,496113644	RehospIC 2	NA	NA	NA	NA	20	0	151,4673029	1	765
307	DCD 0	65,86995209	2	CMUAME 0	-0,20628365	RehospIC 0	11	21	25,6875	44	0	0,696055685	66,97969343	2	76
308	DCD 0	83,12936345	1	CMUAME 0	0,858368316	RehospIC 0	27	NA	146,4	NA	11,11111111	0	17,25134993	1	765
309	DCD 0	72,47638604	1	CMUAME 0	0,837657025	RehospIC 1	2	261	39,07142857	NA	10,52631579	7,436918991	123,3594262	2	58
310	DCD 0	88,46269678	2	CMUAME 0	0,571675824	RehospIC 0	5	NA	28	NA	2,5	0	92,60118963	2	178
311	DCD 0	57,0403833	1	CMUAME 0	0,57121053	RehospIC 1	29	20	207,5	NA	11,11111111	1,305970149	78,99668859	1	765
312	DCD 0	63,01711157	1	CMUAME 0	0,844863897	RehospIC 0	136	NA	NA	NA	20	0	NA	2	65
313	DCD 0	93,40999316	1	CMUAME 0	1,249701334	RehospIC 0	36	NA	27,94117647	NA	5,263157895	0	31,24734482	2	765
314	DCD 0	72,81861739	2	CMUAME 0	0,858368316	RehospIC 0	34	NA	26,2	NA	5,882352941	86,70731707	15,22999221	3	55
315	DCD 0	88,53661875	2	CMUAME 0	1,368584175	RehospIC 1	12	NA	33,70588235	NA	9,523809524	0,854700855	35,23782974	1	32
316	DCD 0	61,71937029	1	CMUAME 0	-0,276332883	RehospIC 0	2	28	19,88235294	35	1,923076923	16,43835616	92,69180006	1	0
317	DCD 1	69,28131417	1	CMUAME 0	0,858368316	RehospIC 0	NA	NA	35	NA	12	66,56	NA	2	765
318	DCD 0	88,06297057	2	CMUAME 0	0,575295577	RehospIC 0	15	81	62,5	275	3,03030303	158,872077	23,78465318	2	114
319	DCD 0	88,45722108	2	CMUAME 0	1,083811669	RehospIC 0	1	38	13,78431373	90	5,797101449	3,2	47,55614524	2	248
320	DCD 0	81,3853525	1	CMUAME 0	0,616512853	RehospIC 2	NA	NA	35	0	11,42857143	26,22036262	119,0294837	1	0
321	DCD 1	89,34154689	2	CMUAME 0	-0,110482975	RehospIC 1	0	NA	39	NA	33,33333333	58,8688946	54,85521527	1	43
322	DCD 0	71,86310746	2	CMUAME 0	0,496113644	RehospIC 2	32	NA	13,125	NA	10	92,24137931	76,26086527	3	765
323	DCD 0	78,14099932	1	CMUAME 0	0,948604669	RehospIC 0	2	NA	19,84848485	NA	2,083333333	3,616133519	137,7220186	5	10
324	DCD 0	85,61259411	1	CMUAME 0	0,377811525	RehospIC 0	47	NA	18,2	NA	5,882352941	36,2924282	33,61354345	2	526
325	DCD 0	80,11772758	2	CMUAME 0	-0,237140514	RehospIC 2	1	NA	14,33333333	525	1,449275362	5,047748977	126,3425812	2	533
326	DCD 0	81,15811088	2	CMUAME 0	-0,3848574	RehospIC 0	14	NA	58,42857143	NA	0	0	30,68635841	4	5
327	DCD 0	81,5742642	2	CMUAME 0	1,083811669	RehospIC 0	0	NA	39,5	NA	8	97,87234043	130,4481658	3	209
328	DCD 0	54,7761807	1	CMUAME 0	-1,764523409	RehospIC 0	1	NA	30,5	NA	3,571428571	10,38251366	43,93002729	3	225
329	DCD 0	88,90075291	2	CMUAME 0	NA	RehospIC 1	3	NA	19,75675676	NA	3,703703704	18,17058096	68,38748679	2	765
330	DCD 0	66,91033539	1	CMUAME 0	0,936657284	RehospIC 0	7	NA	NA	NA	100	0,406504065	46,87703138	4	135
331	DCD 0	84,39151266	2	CMUAME 0	0,761507583	RehospIC 1	34	NA	7,211267606	NA	4,444444444	37,04347826	96,0294824	1	196
332	DCD 1	88,87611225	2	CMUAME 0	-0,31323214	RehospIC 0	0	NA	16,35897436	NA	6,25	67,11309524	78,29324389	4	223
333	DCD 0	80,75290897	1	CMUAME 0	0,761988524	RehospIC 0	5	NA	25,80769231	NA	3,225806452	2,228412256	NA	2	202
334	DCD 1	86,98151951	1	CMUAME 0	0,803593126	RehospIC 1	NA	NA	70	NA	0	0,97323601	142,9227306	3	0
335	DCD 0	73,59342916	1	CMUAME 0	-0,10817059	RehospIC 0	9	NA	44,28571429	NA	4,545454546	10,11235955	51,22439846	3	95
336	DCD 0	81,02395619	2	CMUAME 0	0,910545771	RehospIC 1	17	42	21,36842105	NA	11,62790698	10,51625239	93,97313135	1	765
337	DCD 1	88,0054757	1	CMUAME 0	0,616512853	RehospIC 0	25	22	38,375	0	6,666666667	0,257731959	47,09107756	2	331
338	DCD 0	79,57563313	1	CMUAME 0	-0,986037414	RehospIC 2	17	NA	15,53488372	NA	14,0625	101,1523688	136,9215404	2	229
339	DCD 0	50,51882272	2	CMUAME 0	0,378882355	RehospIC 0	12	33	19,0625	52,5	2,222222222	0,275482094	59,10618276	2	260
340	DCD 1	75,21697468	1	CMUAME 0	0,116756542	RehospIC 0	9	8	19,68181818	NA	2,564102564	2,558635395	NA	1	316
341	DCD 0	73,26488706	2	CMUAME 0	0,20436464	RehospIC 0	NA	NA	NA	NA	0	0	NA	5	765
342	DCD 0	79,67693361	2	CMUAME 1	0,192323863	RehospIC 0	2	14	43,61538462	178	4,347826087	98,72	75,62627382	3	0
343	DCD 0	92,09582478	2	CMUAME 0	1,083811669	RehospIC 2	53	13	25,04166667	NA	9,375	74,33628319	138,6856847	1	765
344	DCD 1	89,64818617	2	CMUAME 0	0,096954817	RehospIC 0	NA	NA	15,15789474	NA	10,34482759	18,93617021	45,42894181	1	765
345	DCD 0	84,87611225	2	CMUAME 0	0,710157844	RehospIC 0	18	NA	14,41176471	NA	5	0,382409178	35,2773757	1	37
346	DCD 1	90,2422998	2	CMUAME 0	1,083811669	RehospIC 0	2	20	11,80434783	NA	6,896551724	103,250774	90,9457247	1	0
347	DCD 0	76,62149213	2	CMUAME 0	-0,454845312	RehospIC 0	6	45	30,8125	NA	0	0	11,129154	3	0
348	DCD 0	47,06365503	1	CMUAME 0	0,57121053	RehospIC 0	NA	NA	35,70588235	NA	0	1,386748844	48,03523715	2	246
349	DCD 1	78,82546201	2	CMUAME 0	0,475897519	RehospIC 1	6	NA	17,22222222	NA	5	78,85375494	24,56141747	4	765
350	DCD 0	91,68514716	1	CMUAME 0	0,491211473	RehospIC 0	13	NA	23,375	NA	0	7,668231612	34,64763316	1	206
351	DCD 0	80,57494867	1	CMUAME 0	1,583192777	RehospIC 0	10	49	72,25	NA	0,769230769	0,615763547	NA	3	224
352	DCD 0	83,137577	1	CMUAME 0	-1,297950482	RehospIC 1	10	NA	31	166	2,857142857	1,7578125	34,99572326	1	765
353	DCD 1	91,24161533	1	CMUAME 0	NA	RehospIC 0	NA	NA	32,5	NA	25	3,680981595	0	1	221
354	DCD 0	71,68514716	1	CMUAME 1	0,57121053	RehospIC 1	1	NA	8	NA	19,44444444	0,437636762	113,1366568	4	765
355	DCD 0	80,6954141	2	CMUAME 0	-0,098657979	RehospIC 0	56	NA	36,53846154	NA	3,225806452	8,818897638	159,6206898	4	529
356	DCD 0	67,22792608	1	CMUAME 1	0,858368316	RehospIC 0	4	NA	22,45833333	NA	5,714285714	4,051565378	76,95092878	1	51
357	DCD 0	89,66461328	2	CMUAME 0	0,367017178	RehospIC 0	NA	NA	NA	NA	0	0	NA	2	765
358	DCD 0	86,20396988	2	CMUAME 0	0,858368316	RehospIC 0	1	NA	20,375	NA	2,564102564	1,123595506	NA	1	246
359	DCD 0	95,69336071	2	CMUAME 0	0,325197163	RehospIC 0	3	108	30,9	NA	0	66,47834275	118,82839	1	765
360	DCD 1	65,40999316	1	CMUAME 0	0,790076927	RehospIC 0	20	NA	60,5	NA	10	0	65,82477202	5	278
361	DCD 0	91,06091718	2	CMUAME 0	1,2596055	RehospIC 0	52	NA	7,1875	NA	4,166666667	0	95,17640068	1	305
362	DCD 0	77,67830253	1	CMUAME 0	-1,236042733	RehospIC 0	94	10	105,5	51,83333333	6,25	0,534759358	89,98165709	3	93
363	DCD 0	67,65776865	2	CMUAME 0	0,822778844	RehospIC 0	25	NA	64	NA	0	2,204408818	NA	2	765
364	DCD 0	76,90622861	2	CMUAME 0	0,70445865	RehospIC 0	41	105	14,30555556	NA	6,153846154	50,76708508	106,0680905	5	104
365	DCD 0	76,92813142	2	CMUAME 0	NA	RehospIC 0	1	NA	55,5	69	3,225806452	4,834605598	59,45641984	2	229
366	DCD 1	92,50102669	2	CMUAME 0	0,972715075	RehospIC 1	36	30	14,28125	NA	4,878048781	109,9047619	83,6308152	4	37
367	DCD 0	65,32511978	1	CMUAME 0	1,211739489	RehospIC 1	2	NA	7,125	NA	4,12371134	59,33202358	117,8774377	4	765
368	DCD 0	59,26625599	1	CMUAME 0	0,475033994	RehospIC 0	20	463	26,65217391	NA	3,333333333	0,629722922	14,87301366	1	756
369	DCD 0	88,57494867	2	CMUAME 0	1,211739489	RehospIC 1	6	NA	37,23076923	NA	6,666666667	5,081300813	NA	1	388
370	DCD 0	84,95824778	2	CMUAME 0	0,029094126	RehospIC 0	5	NA	15,33333333	NA	13,20754717	1,666666667	18,89909715	3	765
371	DCD 0	78,03696099	1	CMUAME 0	1,211739489	RehospIC 0	21	NA	75,33333333	NA	15,38461539	6,930693069	97,88288401	3	43
372	DCD 0	82,38466804	1	CMUAME 0	1,211739489	RehospIC 1	9	38	40,69230769	NA	5,714285714	5,063291139	44,44987139	4	765
373	DCD 0	84,02464066	2	CMUAME 0	0,204166616	RehospIC 1	2	NA	17,33333333	NA	2,702702703	101,2939002	92,92430495	1	765
374	DCD 0	79,58932238	1	CMUAME 0	0,616512853	RehospIC 0	6	0	56,23076923	NA	4,166666667	0,903225807	16,52159598	4	765
375	DCD 0	86,63107461	2	CMUAME 0	1,671883678	RehospIC 2	7	NA	27,63636364	NA	25	52,41057543	88,56979948	2	303
376	DCD 0	82,19301848	1	CMUAME 0	0,603210729	RehospIC 0	53	36	30	337	0	0,388601036	21,35836613	1	267
377	DCD 0	76,72279261	1	CMUAME 0	1,148522972	RehospIC 0	NA	NA	NA	NA	0	0,389105058	46,81269761	2	2
378	DCD 0	57,65092403	2	CMUAME 1	0,175766724	RehospIC 0	14	0	33,64285714	132,6666667	0	1,167315175	48,37259981	1	379
379	DCD 0	84,90349076	1	CMUAME 0	0,57121053	RehospIC 0	7	9	27	19	1,923076923	4,149377593	40,93639148	1	260
380	DCD 0	67,71252567	2	CMUAME 0	-0,10817059	RehospIC 0	6	NA	27,86956522	NA	3,846153846	94,73684211	20,57795466	2	765
381	DCD 1	72,43531828	1	CMUAME 0	-0,10817059	RehospIC 0	62	NA	5	NA	0	0	61,5337937	5	765
382	DCD 1	95,6495551	2	CMUAME 0	0,858368316	RehospIC 0	5	NA	22,5	NA	9,677419355	125,2951096	20,90041689	1	223
383	DCD 0	74,11362081	1	CMUAME 0	0,57121053	RehospIC 1	1	NA	66,14285714	21,33333333	5,405405405	2,335164835	86,46781115	1	765
384	DCD 0	58,78986995	1	CMUAME 1	0,475897519	RehospIC 1	2	NA	24,23809524	94	6,382978723	4,23572744	83,7223889	2	765
385	DCD 0	90,07802875	2	CMUAME 0	0,312932846	RehospIC 0	28	49	17,67567568	41	2,43902439	102,0319303	98,59400688	1	272
386	DCD 1	88,81040383	2	CMUAME 0	-0,447908663	RehospIC 0	10	NA	34,88888889	NA	12,5	60,24305556	148,6484375	3	765
387	DCD 0	71,07734429	1	CMUAME 0	0,57121053	RehospIC 0	32	248	31,38461539	NA	0	1,4	31,13526536	5	411
388	DCD 0	85,49212868	1	CMUAME 0	1,063814676	RehospIC 0	24	NA	57,28571429	NA	28,57142857	65,10948905	39,79653304	3	25
389	DCD 0	70,31074606	1	CMUAME 0	1,765216217	RehospIC 0	9	NA	NA	NA	4,166666667	2,518891688	166,6865346	5	84
390	DCD 0	88,48733744	2	CMUAME 0	-1,080101248	RehospIC 0	3	NA	25,7037037	NA	8,571428571	1,094391245	37,12962772	2	765
391	DCD 0	81,82888433	2	CMUAME 0	0,154513457	RehospIC 1	78	35	70,5	59	0	39,92197659	86,01420422	1	66
392	DCD 1	88,67077344	2	CMUAME 0	1,083811669	RehospIC 0	9	0	20,08571429	NA	9,836065574	0	103,5660998	1	61
393	DCD 0	70,41204654	1	CMUAME 0	-1,472882931	RehospIC 0	7	NA	65,5	NA	4,347826087	0,837988827	NA	2	765
394	DCD 0	66,68583162	1	CMUAME 0	-0,037203764	RehospIC 0	2	NA	49,73333333	NA	10,52631579	1,338688086	10,04992046	2	355
395	DCD 0	83,58384668	2	CMUAME 0	0,856748668	RehospIC 0	7	NA	20,24137931	NA	2,380952381	11,67582418	36,20203895	1	62
396	DCD 0	85,48939083	2	CMUAME 0	0,237912876	RehospIC 0	1	NA	27,375	NA	4,347826087	1,875	NA	1	254
397	DCD 0	60,76112252	2	CMUAME 0	NA	RehospIC 0	76	NA	63,16666667	NA	0	1,376146789	19,82203174	1	765
398	DCD 1	83,39493498	1	CMUAME 0	-0,012793029	RehospIC 2	12	NA	44,44444444	NA	0	22,16117216	48,2516383	1	765
399	DCD 0	88,30390144	1	CMUAME 0	0,152354117	RehospIC 0	0	567	21	NA	0	3,97260274	66,94109008	1	765
400	DCD 0	84,26283368	2	CMUAME 0	0,279762712	RehospIC 0	0	90	30,3125	121,5	4,166666667	92,89719626	17,09526257	3	765
401	DCD 0	88,54757016	2	CMUAME 0	1,193446233	RehospIC 0	9	NA	47,83333333	NA	17,64705882	0,15600624	NA	1	765
402	DCD 1	73,76043806	2	CMUAME 0	0,783616356	RehospIC 0	55	NA	24,05263158	NA	0	94,73684211	58,19832367	4	131
403	DCD 0	82,17659138	2	CMUAME 0	NA	RehospIC 0	3	NA	17,57446809	182	1,724137931	0	88,50853276	3	591
404	DCD 0	80,91991786	2	CMUAME 0	0,556064875	RehospIC 1	1	NA	24,36	NA	6,060606061	0	145,1967678	2	84
405	DCD 0	81,74948665	1	CMUAME 0	-0,10817059	RehospIC 0	16	NA	NA	NA	37,5	73,5924933	115,7140456	3	60
406	DCD 0	81,51403149	1	CMUAME 0	NA	RehospIC 0	1	49	37,28571429	NA	3,846153846	102,6054591	54,06897022	4	322
407	DCD 0	80,183436	1	CMUAME 0	0,486577516	RehospIC 1	NA	41	NA	NA	42,85714286	0	89,8916827	2	79
408	DCD 0	80,09856263	1	CMUAME 0	0,096725416	RehospIC 1	0	7	34,16666667	NA	1,851851852	3,640776699	71,74028619	1	765
409	DCD 0	61,0568104	1	CMUAME 0	0,134811586	RehospIC 0	NA	NA	107,5	NA	5,882352941	0,144927536	0	2	12
410	DCD 0	82,7816564	2	CMUAME 0	1,050549318	RehospIC 0	23	NA	29,65217391	NA	7,407407407	89,88764045	12,76619309	2	177
411	DCD 0	63,04722793	1	CMUAME 0	0,844863897	RehospIC 0	16	NA	51	NA	9,523809524	1,619433198	34,58636902	4	26
412	DCD 0	79,30184805	1	CMUAME 0	0,271607009	RehospIC 0	18	NA	40,6	NA	0	15,8110883	56,38871632	4	765
413	DCD 0	68,75017112	2	CMUAME 0	NA	RehospIC 0	3	NA	8,607843137	NA	5,333333333	13,91862955	57,43067427	4	257
414	DCD 0	69,79055442	1	CMUAME 0	0,547640431	RehospIC 0	12	NA	32,33333333	NA	3,571428571	6,385696041	41,72137443	5	658
415	DCD 1	77,90006845	1	CMUAME 1	-0,012940525	RehospIC 0	10	217	29,90476191	NA	0	0	18,8932641	1	765
416	DCD 0	69,36071184	2	CMUAME 0	1,105716644	RehospIC 1	52	66	26,10526316	NA	6,060606061	1,386748844	46,61717635	1	44
417	DCD 0	65,21560575	1	CMUAME 0	0,091490577	RehospIC 2	NA	NA	9	NA	0	33,39191564	24,48639497	2	13
418	DCD 0	80,27926078	2	CMUAME 0	0,044559875	RehospIC 0	6	49	29,61904762	131,5	8,823529412	15,96858639	41,16294119	2	111
419	DCD 0	65,70294319	2	CMUAME 0	1,765216217	RehospIC 0	39	33	93,25	228	0	0,312989045	NA	1	573
420	DCD 0	92,01916496	2	CMUAME 0	0,790076927	RehospIC 0	2	NA	20,4516129	NA	3,03030303	100,3058104	71,2960759	1	586
421	DCD 0	83,18685832	1	CMUAME 0	0,858368316	RehospIC 0	2	39	20,82352941	NA	9,756097561	85,21126761	49,14064211	2	234
422	DCD 0	89,2073922	2	CMUAME 0	0,57121053	RehospIC 0	32	NA	33,41666667	NA	5,263157895	3,578154426	49,66797459	2	765
423	DCD 0	88,02737851	2	CMUAME 0	0,858368316	RehospIC 0	35	450	16,19354839	NA	5,128205128	84,8324515	NA	2	166
424	DCD 0	78,02874743	1	CMUAME 0	-0,454845312	RehospIC 0	4	42	28,88888889	NA	4,545454546	1,551724138	35,45667695	1	116
425	DCD 0	80,8843258	1	CMUAME 0	0,745615749	RehospIC 1	24	NA	27,83333333	NA	26,92307692	75,12355848	158,4570394	2	77
426	DCD 0	80,69267625	2	CMUAME 0	1,083811669	RehospIC 0	0	35	16,9375	167	0	15,51094891	26,69788797	2	295
427	DCD 0	82,770705	1	CMUAME 0	-0,27009966	RehospIC 0	3	NA	51,42857143	NA	9,090909091	1,473296501	56,55021972	5	24
428	DCD 0	67,10746064	1	CMUAME 0	0,710157844	RehospIC 0	11	NA	28,46153846	NA	0	5,950095969	96,13149357	3	374
429	DCD 0	75,4770705	1	CMUAME 0	-0,10817059	RehospIC 0	24	NA	59	0	0	0,257731959	NA	2	765
430	DCD 0	60,55304586	1	CMUAME 0	-0,10817059	RehospIC 0	2	NA	50,16666667	NA	5,405405405	1,763224181	25,73725031	1	202
431	DCD 0	85,65092403	1	CMUAME 0	1,671883678	RehospIC 0	1	NA	20,44736842	NA	3,846153846	93,61430396	31,20986319	3	24
432	DCD 0	76,678987	1	CMUAME 0	1,083811669	RehospIC 1	6	6	7,015384615	NA	2,127659575	71,51394422	90,9019542	5	190
433	DCD 0	72,88706366	1	CMUAME 0	0,57121053	RehospIC 0	17	20	32,86666667	163,5	4,347826087	1,2	28,34054596	5	765
434	DCD 0	60,48186174	1	CMUAME 0	-0,251850331	RehospIC 0	10	NA	98	NA	4,166666667	6,534653465	174,7361229	5	765
435	DCD 0	87,46338125	2	CMUAME 0	0,407386168	RehospIC 0	7	24	16,61764706	NA	8,695652174	83,63338789	43,35104906	3	765
436	DCD 0	22,54620123	2	CMUAME 0	-0,10817059	RehospIC 0	151	NA	199	NA	0	0,123915737	NA	1	765
437	DCD 1	68,25188227	2	CMUAME 0	-0,10817059	RehospIC 1	3	NA	6,540229885	NA	0	83,22884013	69,42889071	5	1
438	DCD 0	76,98015058	2	CMUAME 0	0,997024676	RehospIC 0	2	NA	13,93333333	NA	1,587301587	0	53,14125377	1	57
439	DCD 0	72,45995893	1	CMUAME 0	0,273453025	RehospIC 0	7	NA	47,75	140	0	3,213367609	11,73062663	1	765
440	DCD 0	76,91991786	2	CMUAME 0	1,046602779	RehospIC 0	0	0	65,2	NA	0	0,141843972	43,65687435	1	456
441	DCD 0	78,69952088	2	CMUAME 0	-0,10817059	RehospIC 0	70	NA	NA	NA	14,28571429	0	NA	4	765
442	DCD 1	87,14031485	2	CMUAME 0	1,046602779	RehospIC 0	20	NA	20,76666667	NA	2,777777778	92,59259259	45,44500869	1	765
443	DCD 0	87,30184805	2	CMUAME 0	0,903154287	RehospIC 0	1	31	30,61904762	NA	0	101,3372957	142,8682276	1	765
444	DCD 0	86,66392882	2	CMUAME 0	-1,008357315	RehospIC 0	1	NA	6,04109589	NA	6,896551724	71,83908046	89,17872678	2	0
445	DCD 1	64,95003422	1	CMUAME 0	0,556064875	RehospIC 2	4	NA	27,36363636	NA	44,73684211	2,84463895	39,18302641	3	207
446	DCD 1	79,9835729	1	CMUAME 0	0,064124044	RehospIC 1	16	NA	15,19354839	NA	9,302325581	2,276422764	35,36009534	2	765
447	DCD 0	89,02395619	2	CMUAME 0	NA	RehospIC 0	27	NA	26,88888889	NA	3,846153846	1,688555347	37,80685977	1	765
448	DCD 0	82,84462697	2	CMUAME 0	0,125971851	RehospIC 1	1	NA	19,7	NA	4,347826087	94,22776911	NA	4	1
449	DCD 0	93,59616701	2	CMUAME 0	-0,10817059	RehospIC 0	4	NA	33,9	NA	3,846153846	0	24,90826284	1	391
450	DCD 0	91,92334018	1	CMUAME 0	0,803593126	RehospIC 0	13	NA	39,78571429	NA	5,555555556	0,351493849	19,8227372	1	9
451	DCD 1	71,73442847	1	CMUAME 0	0,790076927	RehospIC 2	NA	NA	9,166666667	NA	10	6,838905775	207,9129443	1	90
452	DCD 0	86,87474333	2	CMUAME 0	-0,748492716	RehospIC 0	NA	NA	NA	NA	16,66666667	0	NA	1	765
453	DCD 0	75,87405886	2	CMUAME 0	0,475033994	RehospIC 0	41	374	43,5	NA	0	4,747774481	109,4445673	1	97
454	DCD 0	76,72005476	1	CMUAME 0	NA	RehospIC 0	0	NA	22,26470588	NA	2,564102564	13,67088608	80,64131411	2	105
455	DCD 0	88,3340178	1	CMUAME 0	1,141671102	RehospIC 2	2	NA	24,82352941	NA	11,11111111	101,5781923	89,60639217	1	765
456	DCD 0	86,77891855	1	CMUAME 0	1,083811669	RehospIC 0	2	9	13,10606061	241,5	1,298701299	0	26,96076502	3	378
457	DCD 0	78,96235455	2	CMUAME 0	-1,214903097	RehospIC 1	1	440	24,5	NA	0	2,222222222	150,887117	1	144
458	DCD 0	88,97193703	2	CMUAME 0	NA	RehospIC 0	30	NA	17,58974359	NA	2,380952381	0	31,27837299	4	765
459	DCD 0	59,21971253	1	CMUAME 1	0,336093167	RehospIC 0	2	25	25	NA	0	0	25,50221178	1	765
460	DCD 0	61,80698152	2	CMUAME 0	-0,10817059	RehospIC 1	24	17	15,65517241	117	4,255319149	0	78,68362802	4	765
461	DCD 0	83,95619439	1	CMUAME 0	-0,926967329	RehospIC 1	1	NA	38,22222222	NA	20	103,3771107	136,0675472	2	182
462	DCD 0	80,42436687	2	CMUAME 0	0,256941165	RehospIC 0	51	160	33,78947368	9	7,692307692	0,4	72,27508316	1	142
463	DCD 0	89,76865161	2	CMUAME 0	-1,474054456	RehospIC 0	1	NA	16,1627907	NA	4,347826087	0	64,07419445	1	27
464	DCD 0	89,00205339	2	CMUAME 0	0,792680283	RehospIC 0	2	4	22	89	0	95,25616698	23,92265639	1	765
465	DCD 0	58,27789186	1	CMUAME 0	0,088784024	RehospIC 0	33	223	89,4	203	0	0	96,8026131	1	241
466	DCD 0	85,18548939	1	CMUAME 0	0,496113644	RehospIC 0	3	NA	5	NA	20	1,044386423	130,1076477	5	765
467	DCD 0	82,94592745	2	CMUAME 0	0,616512853	RehospIC 0	7	49	42,76470588	272	4,545454546	0	73,61174355	3	232
468	DCD 0	76,44353183	1	CMUAME 0	0,230584344	RehospIC 0	19	NA	44,35714286	NA	3,571428571	1,904761905	62,30401324	2	20
469	DCD 0	83,09924709	2	CMUAME 0	0,904622565	RehospIC 0	42	NA	22,73076923	NA	3,333333333	0	61,55802717	2	0
470	DCD 0	95,06639288	2	CMUAME 0	NA	RehospIC 0	4	NA	40,23529412	NA	3,846153846	108,4604716	45,29816324	4	765
471	DCD 1	89,10882957	2	CMUAME 0	0,813196197	RehospIC 0	72	NA	20,73076923	NA	3,225806452	0,261437909	102,747441	3	765
472	DCD 0	87,29089665	2	CMUAME 0	-1,586628446	RehospIC 1	0	0	10,20833333	NA	9,090909091	0	63,6732804	1	765
473	DCD 0	68,96098563	1	CMUAME 0	0,858368316	RehospIC 0	5	22	40	NA	0	1,2300123	6,510746345	1	337
474	DCD 1	90,26694045	2	CMUAME 0	0,903154287	RehospIC 0	10	44	21,47368421	NA	25	0	37,5244952	5	765
475	DCD 0	85,5742642	1	CMUAME 0	0,925096096	RehospIC 0	0	NA	34,17647059	NA	14,81481482	0,796178344	37,69677876	2	765
476	DCD 0	82,69404518	1	CMUAME 0	0,516429677	RehospIC 1	2	13	19,83333333	NA	8	102,6941363	88,83825295	2	765
477	DCD 1	75,97262149	1	CMUAME 0	NA	RehospIC 0	2	46	19,04651163	77	3,773584906	9,704142012	53,17304359	1	23
478	DCD 0	87,60574949	2	CMUAME 0	0,475897519	RehospIC 2	9	NA	12,25	NA	14,28571429	18,10126582	37,95499096	4	765
479	DCD 0	58,05612594	1	CMUAME 0	0,756095528	RehospIC 0	17	10	23,25	110	0	14,7632312	23,79219164	3	765
480	DCD 0	63,1156742	1	CMUAME 0	0,687527814	RehospIC 2	10	NA	53,625	NA	8,108108108	89,45147679	94,74843591	1	11
481	DCD 0	85,24298426	2	CMUAME 0	0,758353995	RehospIC 0	0	190	39,17647059	NA	4,761904762	1,198402131	65,04478401	1	270
482	DCD 1	72,62696783	1	CMUAME 0	0,399453408	RehospIC 0	14	40	23,81818182	NA	5,555555556	7,647058824	79,92854637	1	765
483	DCD 1	86,4421629	2	CMUAME 0	0,25423495	RehospIC 0	3	136	17,76470588	NA	0	105,8968059	65,88754929	1	0
484	DCD 0	88,73100616	2	CMUAME 0	NA	RehospIC 0	1	NA	32,57142857	NA	16,66666667	32,8125	90,13288844	1	132
485	DCD 1	82,13826147	1	CMUAME 0	0,531733709	RehospIC 1	30	71	14,48484849	NA	5	92,91338583	73,89295064	3	55
486	DCD 0	81,78781656	2	CMUAME 0	1,046602779	RehospIC 1	1	0	14,10714286	NA	4,347826087	188,8726208	64,81202478	3	325
487	DCD 0	79,50992471	2	CMUAME 0	1,046602779	RehospIC 1	3	17	34,6	53,25	9,677419355	4,676258993	82,9231676	2	765
488	DCD 0	57,68377823	1	CMUAME 0	0,230954531	RehospIC 0	17	80	48,5	51	7,142857143	0,5	58,61874695	3	41
489	DCD 0	93,16084873	1	CMUAME 0	-0,880084948	RehospIC 0	NA	NA	36	NA	0	0	NA	2	765
490	DCD 1	77,64544832	1	CMUAME 0	1,083811669	RehospIC 0	3	NA	7,045454546	NA	3,125	141,4772727	0	5	765
491	DCD 0	65,68651609	1	CMUAME 0	0,725219583	RehospIC 0	10	265	37,16666667	NA	13,63636364	1,520912548	NA	5	0
492	DCD 0	75,07186858	1	CMUAME 0	0,858368316	RehospIC 1	NA	NA	23,47619048	110,5	2,941176471	0,934579439	43,807356	3	765
493	DCD 0	65,98767967	1	CMUAME 0	0,475897519	RehospIC 0	27	53	59,83333333	NA	7,692307692	0,394477318	29,8930644	3	393
494	DCD 0	88,10951403	1	CMUAME 0	0,24217811	RehospIC 0	1	NA	23,625	NA	2,702702703	1,503759399	47,52713398	1	765
495	DCD 1	89,73305955	1	CMUAME 0	-0,280314462	RehospIC 1	4	NA	33,27272727	NA	7,142857143	3,053435115	21,51583043	1	765
496	DCD 1	76,19712526	2	CMUAME 0	1,368584175	RehospIC 0	2	NA	7,485714286	NA	9,411764706	65,09433962	163,3889743	4	112
497	DCD 1	84,09856263	1	CMUAME 0	0,496113644	RehospIC 0	NA	NA	17,42307692	NA	0	22,64957265	67,74172035	1	126
498	DCD 0	79,23340178	2	CMUAME 0	1,148522972	RehospIC 0	10	NA	12,38636364	NA	2,857142857	47,25274725	45,17562198	4	765
499	DCD 0	93,45653662	2	CMUAME 0	1,063366095	RehospIC 1	14	NA	61,75	NA	0	3,908355795	34,59824779	1	765
500	DCD 0	64,71184121	1	CMUAME 0	0,25437613	RehospIC 0	3	NA	27,78571429	NA	1,587301587	4,051172708	NA	4	109
501	DCD 0	80,05749487	2	CMUAME 0	0,496113644	RehospIC 0	5	NA	26,52631579	NA	0	12,23300971	79,15263772	2	765
502	DCD 0	87,59479808	2	CMUAME 0	0,346268019	RehospIC 0	1	NA	21,73913044	NA	7,142857143	0,303490137	36,97746241	3	765
503	DCD 1	85,73305955	2	CMUAME 0	1,086827199	RehospIC 2	5	NA	19,1	NA	7,692307692	73,79679144	85,17528483	2	765
504	DCD 0	83,22518823	2	CMUAME 0	-0,10817059	RehospIC 0	14	NA	9,52	NA	3,125	54,93827161	44,14955585	5	237
505	DCD 0	82,28610541	1	CMUAME 0	0,838979978	RehospIC 1	2	45	9,92	NA	5,882352941	28,49364791	70,009566	3	765
506	DCD 0	81,43463381	1	CMUAME 0	1,083811669	RehospIC 2	12	NA	26,36	NA	6,818181818	4,66507177	76,15277908	1	765
507	DCD 0	83,22792608	1	CMUAME 0	1,148522972	RehospIC 2	14	NA	7,738461539	NA	1,190476191	78,50953206	108,5922871	2	765
508	DCD 0	74,65571526	1	CMUAME 0	0,475897519	RehospIC 0	6	NA	16,51724138	NA	4,347826087	5,379310345	58,56141478	4	155
509	DCD 0	64,55578371	2	CMUAME 0	-0,867472917	RehospIC 0	83	21	57	64,5	3,703703704	14,59330144	NA	4	17
510	DCD 0	60,58042437	1	CMUAME 0	-1,190988218	RehospIC 0	391	30	121,5	157,5	0	0	29,84423781	1	249
511	DCD 0	85,45653662	1	CMUAME 0	0,558851109	RehospIC 0	5	NA	20,5862069	NA	0	58,9785832	44,9445035	1	765
512	DCD 0	79,31279945	1	CMUAME 0	0,475897519	RehospIC 2	NA	NA	NA	NA	50	0	NA	2	765
513	DCD 0	81,28405202	1	CMUAME 0	0,603560133	RehospIC 0	3	NA	56,78571429	NA	9,090909091	0,965018094	135,8069498	2	765
514	DCD 0	56,05749487	2	CMUAME 1	NA	RehospIC 0	7	NA	NA	NA	16,66666667	26,14601019	NA	2	765
515	DCD 0	80,40520192	2	CMUAME 0	-0,471199234	RehospIC 0	0	15	21,8	NA	3,846153846	121,1934156	146,9128001	3	58
516	DCD 1	82,97330596	1	CMUAME 0	0,641854391	RehospIC 1	0	0	17,05263158	96	5	12,62729124	57,55798764	2	24
517	DCD 0	91,80287474	1	CMUAME 0	0,399453408	RehospIC 0	12	NA	21,81818182	151,25	1,923076923	93,55608592	45,36418712	2	34
518	DCD 0	71,8110883	2	CMUAME 0	0,475897519	RehospIC 1	1	NA	22,09375	NA	0	84,89010989	86,73783014	1	0
519	DCD 0	82,54620123	2	CMUAME 0	0,970451417	RehospIC 0	15	14	17,72413793	188	0	3,159851301	51,70894672	1	15
520	DCD 0	79,06639288	1	CMUAME 0	-0,235621163	RehospIC 0	2	NA	24	NA	4,255319149	18,20728291	42,29363246	4	58
521	DCD 0	76,28473648	1	CMUAME 1	0,299288093	RehospIC 1	8	46	56,72727273	NA	0	71,07093185	142,7376974	2	1
522	DCD 0	89,48665298	2	CMUAME 0	NA	RehospIC 1	1	NA	24,45454546	NA	6,451612903	77,43589744	43,36007956	1	50
523	DCD 0	62,20670773	2	CMUAME 1	0,858368316	RehospIC 0	7	34	13	651	5	0,292397661	37,21614638	3	765
524	DCD 0	69,68925394	1	CMUAME 0	0,32902808	RehospIC 2	21	15	34,55	33	4,545454546	1,223990208	54,04064997	2	36
525	DCD 0	73,39904175	2	CMUAME 0	0,57121053	RehospIC 1	3	NA	25,25	98	3,50877193	114,6718147	85,6639771	5	765
526	DCD 0	70,67214237	2	CMUAME 0	1,320097328	RehospIC 0	29	NA	62,11111111	NA	8,333333333	0,986842105	39,51791162	1	352
527	DCD 0	71,28268309	1	CMUAME 0	0,904622565	RehospIC 0	261	NA	28,6	NA	7,692307692	42,96296296	113,9859628	3	111
528	DCD 1	83,93429158	2	CMUAME 0	0,911279784	RehospIC 1	12	18	80,66666667	NA	4,347826087	12,75797373	42,74264139	1	765
529	DCD 1	84,04380561	1	CMUAME 0	-0,10817059	RehospIC 1	51	NA	NA	NA	19,51219512	6,690140845	146,6098495	4	27
530	DCD 0	60,63518138	1	CMUAME 0	NA	RehospIC 0	NA	NA	NA	NA	14,28571429	8,604651163	80,67641568	5	57
531	DCD 0	76,5119781	2	CMUAME 0	NA	RehospIC 1	7	NA	20,05405405	137	2	15,10611735	100,2940903	1	765
532	DCD 0	68,95277207	2	CMUAME 0	NA	RehospIC 1	7	0	24,25	NA	13,20754717	15,06276151	52,20229118	4	66
533	DCD 0	85,15537303	1	CMUAME 0	-0,654756397	RehospIC 0	24	NA	31,89473684	NA	11,11111111	35,65088757	36,92504238	1	253
534	DCD 1	91,83572895	2	CMUAME 0	-0,57777378	RehospIC 0	0	NA	12,5	NA	4,255319149	104,1025641	39,34766805	2	765
535	DCD 0	92,01368925	1	CMUAME 0	0,858368316	RehospIC 0	21	NA	5	NA	25	0	56,41025641	2	765
536	DCD 0	67,20876112	1	CMUAME 0	0,616512853	RehospIC 0	NA	2	46,9	NA	2,205882353	2,919708029	136,5615437	3	117
537	DCD 1	81,19644079	1	CMUAME 0	NA	RehospIC 1	7	NA	18	NA	15,09433962	2,696078431	116,7238634	2	765
538	DCD 1	87,77275839	2	CMUAME 0	0,795542845	RehospIC 0	31	NA	9,551724138	NA	2,857142857	1,714285714	127,4183193	1	212
539	DCD 1	65,16358659	1	CMUAME 0	0,822778844	RehospIC 0	28	NA	34,4	NA	5	0	22,00467184	2	333
540	DCD 0	91,2881588	2	CMUAME 0	-0,536599745	RehospIC 0	13	NA	NA	NA	75	129,1044776	41,54487299	3	765
541	DCD 0	89,28405202	2	CMUAME 0	1,960680315	RehospIC 0	43	NA	45,625	NA	20	6,902356902	80,48419491	1	70
542	DCD 0	82,08898015	2	CMUAME 0	-0,502680066	RehospIC 2	70	147	33,33333333	NA	15,78947368	9,365079365	NA	3	765
543	DCD 0	79,35386721	2	CMUAME 0	1,211739489	RehospIC 0	18	NA	60,81818182	NA	5	87,16763006	91,14366765	4	173
544	DCD 1	93,09240246	2	CMUAME 0	NA	RehospIC 1	165	NA	20,2	NA	8,333333333	0	26,58158366	1	765
545	DCD 0	80,26557153	2	CMUAME 0	0,57121053	RehospIC 0	67	NA	27,5625	NA	9,090909091	19,69111969	136,0006991	2	202
546	DCD 0	89,13073238	1	CMUAME 0	0,858368316	RehospIC 0	2	NA	18,64285714	NA	6,25	4,648241206	53,93765262	1	765
547	DCD 0	53,77138946	2	CMUAME 0	0,753298779	RehospIC 0	1	NA	17,28571429	NA	0	0,786163522	157,8769649	2	596
548	DCD 0	94,45585216	1	CMUAME 0	-0,10817059	RehospIC 0	15	NA	9,322580645	NA	5,333333333	0	NA	2	765
549	DCD 0	58,0862423	1	CMUAME 0	0,822778844	RehospIC 0	5	5	20	45	0	6	28,86540765	2	765
550	DCD 1	88,21629021	1	CMUAME 0	0,660193957	RehospIC 2	1	NA	9,482142857	NA	1,408450704	0	NA	3	765
551	DCD 0	88,69267625	2	CMUAME 0	-0,10817059	RehospIC 0	4	NA	31,22727273	NA	4,166666667	0	58,95585854	2	765
552	DCD 1	92,99110199	2	CMUAME 0	-0,480129136	RehospIC 1	44	NA	9,695652174	NA	11,76470588	53,30396476	127,8914741	4	765
553	DCD 0	68,08487337	2	CMUAME 0	0,022857059	RehospIC 1	1	0	43,71428571	239,5	4	1,088435374	36,30071112	3	147
554	DCD 0	68,19712526	1	CMUAME 0	0,613017113	RehospIC 0	NA	NA	29	NA	0	0	NA	1	1
555	DCD 1	78,85010267	2	CMUAME 0	0,858368316	RehospIC 0	45	NA	25,36	NA	9,803921569	97,13114754	NA	2	765
556	DCD 0	78,92402464	1	CMUAME 0	0,091766631	RehospIC 0	10	NA	16,3030303	NA	0	75,64516129	107,7452403	2	50
557	DCD 0	82,09445585	2	CMUAME 0	1,148522972	RehospIC 0	2	NA	39,58823529	NA	0	4,365620737	0	1	619
558	DCD 0	55,95345654	1	CMUAME 1	0,641854391	RehospIC 0	21	699	53,66666667	31	5,882352941	0	65,14915572	1	139
559	DCD 0	85,17727584	1	CMUAME 0	0,450140208	RehospIC 1	NA	NA	38,85714286	127	13,33333333	35,96256685	28,3871089	3	765
560	DCD 0	88,05475702	1	CMUAME 0	0,217755691	RehospIC 0	9	NA	22,48387097	NA	2,127659575	31,53374233	84,74184389	3	0
561	DCD 0	54,87474333	1	CMUAME 0	0,57121053	RehospIC 0	0	NA	86,16666667	NA	20	8,244680851	72,78443008	2	116
562	DCD 1	91,37029432	2	CMUAME 0	-0,950140421	RehospIC 1	51	NA	25,08333333	NA	16,66666667	0	NA	3	765
563	DCD 0	84,72005476	2	CMUAME 0	-0,246306709	RehospIC 1	0	NA	13,55555556	NA	6,666666667	87,890625	59,78980458	3	65
564	DCD 0	80,93360712	1	CMUAME 0	0,457838012	RehospIC 2	1	NA	46,25	NA	0	92,00581395	110,6102782	3	765
565	DCD 0	83,15126626	2	CMUAME 0	-0,312069262	RehospIC 0	NA	NA	11,25531915	NA	5,769230769	3,191489362	NA	3	26
566	DCD 0	67,50992471	1	CMUAME 0	0,619520618	RehospIC 2	12	NA	14,76190476	NA	6,382978723	6,8359375	117,5895438	5	765
567	DCD 0	81,59069131	1	CMUAME 0	1,083811669	RehospIC 0	0	1	15,14285714	NA	4,081632653	80,23952096	62,97864174	4	765
568	DCD 0	82,98699521	2	CMUAME 0	0,125046408	RehospIC 2	15	NA	33	456	6,896551724	6,53907496	151,0398609	2	61
569	DCD 0	72,87611225	2	CMUAME 0	0,57121053	RehospIC 0	409	32	138	108,5	6,666666667	88,64864865	61,54239029	3	118
570	DCD 0	63,97809719	1	CMUAME 0	0,423747904	RehospIC 0	9	170	14,46666667	11	10,86956522	0,607287449	58,16721258	1	0
571	DCD 0	78,40109514	2	CMUAME 0	-0,10817059	RehospIC 1	2	0	33,05	74,85714286	5,263157895	11,71284635	55,23996085	3	765
572	DCD 0	58,45859001	1	CMUAME 0	-1,2934759	RehospIC 2	NA	NA	46,72727273	69,25	0	6,970128023	76,69463583	1	153
573	DCD 0	80,58042437	2	CMUAME 0	1,501600456	RehospIC 2	57	0	43,6	NA	28,57142857	112,6415094	98,36316874	5	1
574	DCD 0	67,05270363	1	CMUAME 0	0,566652888	RehospIC 0	NA	NA	17,78571429	NA	2,564102564	1,138519924	35,25954759	4	6
575	DCD 0	78,67488022	1	CMUAME 0	0,019594854	RehospIC 1	25	49	30,66666667	124,3333333	5,555555556	80,76923077	33,16918454	2	765
576	DCD 0	66,99520876	2	CMUAME 0	0,366010385	RehospIC 0	1	15	13,0483871	NA	1,449275362	142,7696078	87,06851163	3	440
577	DCD 0	88,41341547	2	CMUAME 0	0,256941165	RehospIC 0	88	NA	6,2	NA	18,18181818	15,85365854	31,16063782	2	765
578	DCD 0	88,05201917	2	CMUAME 0	1,534055592	RehospIC 2	6	NA	19,15384615	NA	5,263157895	2,637889688	49,3508882	1	1
579	DCD 0	83,40588638	1	CMUAME 0	NA	RehospIC 0	27	NA	31,47058824	NA	5,405405405	2,836879433	29,64242667	4	46
580	DCD 1	80,44626968	1	CMUAME 1	0,506726943	RehospIC 0	27	175	22,80769231	115,5	0	1,511335013	42,4083787	3	276
581	DCD 0	85,73305955	1	CMUAME 0	NA	RehospIC 0	13	NA	53,09090909	NA	0	0,496688742	32,56982573	1	765
582	DCD 0	85,47843943	1	CMUAME 0	1,501600456	RehospIC 0	16	NA	25,65	NA	0	3,523489933	64,28243465	5	765
583	DCD 1	63,02806297	1	CMUAME 1	0,803593126	RehospIC 0	0	3	22,5	NA	4,878048781	3,399433428	31,44028334	3	765
584	DCD 1	76,22997947	2	CMUAME 0	0,488846981	RehospIC 1	25	26	17,20588235	91	5,769230769	77,87958115	102,7835217	1	316
585	DCD 0	83,96167009	1	CMUAME 0	1,053377299	RehospIC 0	2	NA	15,5	NA	0	35,41666667	103,406288	4	255
586	DCD 0	89,74401095	2	CMUAME 0	-0,012940525	RehospIC 0	9	NA	40,54545455	NA	8	110,5065666	31,18712516	3	765
587	DCD 0	53,57152635	1	CMUAME 1	0,486577516	RehospIC 0	129	0	54	NA	14,28571429	0,31152648	181,0037452	2	334
588	DCD 0	87,99726215	1	CMUAME 0	1,320097328	RehospIC 0	1	NA	27,94117647	NA	14,28571429	60,8365019	66,15184523	3	510
589	DCD 1	82,99794661	2	CMUAME 0	0,2272057	RehospIC 0	1	NA	3,583333333	NA	4,444444444	72,70955166	96,75150171	5	7
590	DCD 0	56,48186174	1	CMUAME 1	-0,139787747	RehospIC 0	14	NA	53,33333333	NA	0	0	38,34147261	1	124
591	DCD 0	88,15879535	2	CMUAME 0	NA	RehospIC 2	21	NA	18,30769231	NA	0	22,40437159	94,67637216	2	0
592	DCD 0	81,50034223	2	CMUAME 0	-0,880084948	RehospIC 0	14	NA	30,45	NA	0	111,7647059	50,27279589	4	110
593	DCD 0	75,20328542	1	CMUAME 0	0,62131089	RehospIC 0	7	NA	19,57142857	NA	2,777777778	1,824212272	69,89874862	2	765
594	DCD 0	89,30047912	1	CMUAME 0	0,725219583	RehospIC 0	4	NA	10,30434783	64,16666667	1,041666667	0,39893617	39,76478809	3	1
595	DCD 0	84,95003422	2	CMUAME 0	0,496113644	RehospIC 0	5	NA	35,15384615	NA	6,451612903	15,51480959	103,234948	1	100
596	DCD 0	91,87132101	2	CMUAME 0	0,710157844	RehospIC 0	0	NA	15,66666667	NA	3,636363636	0,138888889	45,7614214	5	195
597	DCD 0	66,22313484	1	CMUAME 0	0,556064875	RehospIC 0	22	NA	20,36	NA	55,17241379	6,689536878	11,23418655	2	168
598	DCD 0	98,26146475	2	CMUAME 1	0,496113644	RehospIC 1	NA	NA	17,51851852	NA	6,060606061	120,6349206	37,65035294	5	765
599	DCD 0	92,35865845	2	CMUAME 0	NA	RehospIC 0	17	NA	26,79166667	NA	3,846153846	0	78,64836088	2	50
600	DCD 0	86,81724846	1	CMUAME 0	1,148522972	RehospIC 0	25	NA	NA	NA	11,11111111	0	NA	1	765
601	DCD 0	73,36071184	1	CMUAME 0	1,671883678	RehospIC 0	41	605	142,6666667	NA	12,5	0	NA	4	765
602	DCD 0	85,14442163	2	CMUAME 0	0,475897519	RehospIC 2	1	NA	11,03571429	NA	4,545454546	65,11627907	122,2069643	1	765
603	DCD 0	85,79329227	2	CMUAME 0	0,986380021	RehospIC 0	32	61	17,53333333	39	0	34,23913044	66,54290905	2	88
604	DCD 1	84,42984257	1	CMUAME 0	0,641854391	RehospIC 2	4	17	9,781818182	55	8,108108108	10,38732394	96,31576535	2	83
605	DCD 0	94,52429843	2	CMUAME 0	0,726392694	RehospIC 0	0	NA	22,80769231	NA	3,448275862	0	89,76262869	2	4
606	DCD 0	74,26146475	1	CMUAME 0	0,844863897	RehospIC 2	16	NA	18,28	NA	20	2,836879433	109,5334999	3	114
607	DCD 1	90,9596167	2	CMUAME 0	0,756292677	RehospIC 0	19	103	21,55555556	NA	3,225806452	71,12561175	21,17057583	2	765
608	DCD 0	65,62902122	1	CMUAME 0	1,083811669	RehospIC 0	5	NA	15,5106383	NA	0	13,82978723	57,22970236	2	765
609	DCD 0	97,79055442	2	CMUAME 1	0,660193957	RehospIC 0	NA	NA	NA	NA	10	0	105,8614027	2	49
610	DCD 1	81,66735113	2	CMUAME 0	0,535270747	RehospIC 0	2	NA	17,45	NA	10	101,3586957	20,6180774	2	765
611	DCD 0	51,72347707	1	CMUAME 0	0,584497936	RehospIC 0	5	NA	78,11111111	NA	0	0,130378097	25,71940937	2	765
612	DCD 0	86,7816564	2	CMUAME 0	0,756292677	RehospIC 0	3	NA	15,5	NA	0	0	NA	2	765
613	DCD 0	79,78370979	2	CMUAME 0	0,57121053	RehospIC 0	56	NA	18,17391304	NA	7,894736842	70,52810903	129,6960907	1	56
614	DCD 0	73,3963039	2	CMUAME 0	1,289967156	RehospIC 0	1	93	20,86363636	NA	0	13,6915078	120,0114158	1	287
615	DCD 0	81,7522245	2	CMUAME 0	0,389262509	RehospIC 0	4	NA	21,875	NA	0	40,45454546	56,96675964	4	765
616	DCD 0	90,03696099	2	CMUAME 0	0,641854391	RehospIC 0	2	NA	53,86666667	NA	0	0	16,02926764	1	12
617	DCD 1	82,33812457	1	CMUAME 0	0,844863897	RehospIC 0	36	201	24,47368421	NA	10,71428571	81,12522686	44,06019985	2	42
618	DCD 0	88,38877481	2	CMUAME 0	-0,10817059	RehospIC 0	266	0	67	133	16,66666667	0,199600798	48,52369813	1	125
619	DCD 0	85,86447639	2	CMUAME 0	NA	RehospIC 0	28	NA	20,14814815	393	0	47,88494078	NA	1	28
620	DCD 1	57,75770021	2	CMUAME 1	0,70445865	RehospIC 0	31	NA	84,14285714	NA	7,142857143	5,335157319	81,70842468	3	127
621	DCD 0	87,52361396	2	CMUAME 0	0,061819139	RehospIC 0	7	NA	34,84210526	NA	3,846153846	94,40914867	87,39522015	1	279
622	DCD 0	90,94045175	2	CMUAME 0	NA	RehospIC 0	1	NA	25,72	NA	6,896551724	0	85,11230565	3	121
623	DCD 0	83,07460643	1	CMUAME 0	1,42618796	RehospIC 0	1	189	23	NA	3,846153846	17,01323251	67,06822389	2	765
624	DCD 0	88,63244353	2	CMUAME 0	0,57121053	RehospIC 0	0	48	12,8125	NA	2,898550725	100,8974359	57,65887773	1	137
625	DCD 0	72,28747433	1	CMUAME 0	0,57121053	RehospIC 2	2	NA	27,625	NA	3,571428571	31,08108108	42,09320776	3	765
626	DCD 0	79,63586585	1	CMUAME 0	0,603560133	RehospIC 1	22	106	12,54545455	NA	10,86956522	68,17288802	62,24479819	3	765
627	DCD 0	65,18001369	1	CMUAME 0	0,486577516	RehospIC 1	19	NA	29,28571429	NA	0	37,2983871	83,27485035	3	765
628	DCD 1	96,08213552	2	CMUAME 0	0,373532069	RehospIC 1	1	NA	31,8	NA	13,33333333	0	201,1181708	4	765
629	DCD 0	90,96235455	2	CMUAME 0	0,486577516	RehospIC 0	79	0	30,4	NA	0	90,65420561	80,52580486	4	765
630	DCD 0	63,6495551	2	CMUAME 0	0,475897519	RehospIC 0	NA	NA	25,08695652	385	2,173913044	6,232294618	42,23736487	1	56
631	DCD 0	81,00479124	2	CMUAME 0	0,496113644	RehospIC 0	0	NA	21,62162162	NA	0	101,7391304	61,01154343	4	765
632	DCD 0	90,26694045	1	CMUAME 0	NA	RehospIC 0	19	260	24,75	172	3,03030303	5,203938115	28,21722539	3	413
633	DCD 1	76,21081451	2	CMUAME 0	-0,31323214	RehospIC 2	8	NA	22,66666667	NA	20	16,7539267	65,79415953	4	765
634	DCD 0	75,2936345	2	CMUAME 0	0,616512853	RehospIC 0	8	NA	25,86956522	NA	6,666666667	92,49011858	43,81894893	2	292
635	DCD 0	79,53456537	2	CMUAME 0	0,240146088	RehospIC 2	13	NA	56,77777778	NA	20,58823529	36,13333333	61,01929877	4	123
636	DCD 0	92,05475702	2	CMUAME 0	-0,10817059	RehospIC 1	6	NA	6,605263158	NA	1,25	0	0	4	765
637	DCD 0	90,73785079	2	CMUAME 0	NA	RehospIC 0	NA	NA	16,5	NA	25	0	81,30850261	2	114
638	DCD 0	91,49897331	2	CMUAME 0	0,237912876	RehospIC 0	1	NA	16,90322581	NA	5,555555556	0	52,60214698	2	118
639	DCD 1	87,60301164	2	CMUAME 0	0,273453025	RehospIC 0	4	72	29,6	NA	7,692307692	100,8674102	61,34578663	2	65
640	DCD 0	87,96988364	1	CMUAME 0	0,496113644	RehospIC 0	1	97	43	62,25	3,846153846	1,841620626	67,66398205	2	158
641	DCD 0	64,92265572	1	CMUAME 0	0,745615749	RehospIC 0	6	20	76,5	0	13,33333333	2,066115703	87,62346776	1	90
642	DCD 1	64,862423	1	CMUAME 0	0,496113644	RehospIC 2	3	NA	31,33333333	NA	11,76470588	3,799185889	69,251642	4	67
643	DCD 0	76,59685147	1	CMUAME 0	1,005571592	RehospIC 0	7	NA	134	NA	0	0,184162063	NA	2	29
644	DCD 0	60,31211499	1	CMUAME 0	0,723988035	RehospIC 0	19	NA	24,82758621	NA	0	1,517067004	148,3423769	1	57
645	DCD 1	83,77549624	2	CMUAME 0	-0,10817059	RehospIC 0	1	NA	24,25	NA	10,81081081	82,9736211	NA	3	135
646	DCD 0	78,65571526	2	CMUAME 0	-0,468842138	RehospIC 0	89	NA	NA	NA	0	0	NA	1	2
647	DCD 0	86,13278576	1	CMUAME 0	0,41991026	RehospIC 0	1	NA	24,06896552	NA	0	6,182795699	57,21003439	1	765
648	DCD 0	81,44010951	2	CMUAME 0	NA	RehospIC 0	92	583	60,6	NA	0	0	45,39838983	1	765
649	DCD 1	83,43600274	1	CMUAME 0	1,086827199	RehospIC 0	4	41	28,57142857	182	0	0,233100233	99,98445694	1	181
650	DCD 0	85,71389459	2	CMUAME 0	0,407386168	RehospIC 0	1	NA	24,90909091	NA	0	0	21,07265249	1	389
651	DCD 0	68,66255989	1	CMUAME 0	NA	RehospIC 2	4	NA	23,88888889	NA	2,173913044	30,60796646	88,77442971	3	765
652	DCD 0	73,5523614	2	CMUAME 0	NA	RehospIC 1	16	NA	64,66666667	NA	5,263157895	0,423131171	47,75963126	2	0
653	DCD 1	89,229295	2	CMUAME 0	0,858368316	RehospIC 1	12	NA	6,181818182	NA	26,08695652	0	15,22999221	5	765
654	DCD 0	63,00889802	1	CMUAME 0	NA	RehospIC 0	8	19	65,6	277	0	0	41,98099672	2	765
655	DCD 0	83,84941821	1	CMUAME 0	-1,2934759	RehospIC 0	0	NA	19,59090909	NA	6	2,60707635	137,4655053	3	765
656	DCD 0	69,66461328	1	CMUAME 1	0,790076927	RehospIC 0	7	NA	34,83333333	NA	8,695652174	101,9908116	57,13241728	3	58
657	DCD 0	81,3853525	1	CMUAME 0	1,083811669	RehospIC 0	12	NA	19,47619048	NA	2,564102564	1,100917431	141,9281766	1	5
658	DCD 0	75,38945927	2	CMUAME 0	-0,012940525	RehospIC 0	17	17	52,81818182	310	0	5,446293495	11,81708167	1	362
659	DCD 0	84,08213552	1	CMUAME 0	0,496113644	RehospIC 1	11	NA	22,6875	NA	0	97,08333333	161,9544409	3	99
660	DCD 0	71,97809719	2	CMUAME 0	-0,10817059	RehospIC 0	54	NA	68,83333333	NA	12,5	0	35,68453922	1	765
661	DCD 1	97,73853525	2	CMUAME 0	-0,342849507	RehospIC 0	15	NA	20,90909091	NA	4,166666667	0	45,27124116	1	765
662	DCD 1	90,59000685	2	CMUAME 0	-1,190988218	RehospIC 2	0	NA	28	NA	26,66666667	16,83168317	81,61499082	2	1
663	DCD 0	80,20260096	1	CMUAME 0	-0,321976876	RehospIC 0	4	NA	19,07894737	NA	2,5	27,100271	81,41818548	1	59
664	DCD 1	93,83709788	2	CMUAME 0	0,57121053	RehospIC 1	3	NA	21,54545455	NA	8	39,45720251	59,14160077	1	363
665	DCD 0	77,84804928	2	CMUAME 0	0,635525839	RehospIC 0	5	NA	22,23333333	NA	2,222222222	33,37453647	46,53025537	2	59
666	DCD 1	63,00068446	1	CMUAME 0	0,496113644	RehospIC 2	9	NA	11,83333333	NA	8,823529412	38,67684478	45,09705756	5	765
667	DCD 1	76,04928131	1	CMUAME 0	0,770744953	RehospIC 1	1	NA	24,15789474	NA	0	0	101,4168316	1	7
668	DCD 1	56,76112252	1	CMUAME 0	NA	RehospIC 0	2	NA	30,1	NA	13,33333333	1,643192488	91,04267788	5	107
669	DCD 0	80,01368925	2	CMUAME 0	0,790076927	RehospIC 0	20	NA	16,275	NA	2	95,77259475	55,79908862	1	765
670	DCD 0	81,67008898	1	CMUAME 0	1,083811669	RehospIC 1	12	NA	22,28571429	NA	14,28571429	0	60,79449198	3	765
671	DCD 0	67,17864476	1	CMUAME 0	0,475897519	RehospIC 0	27	NA	34,375	NA	4,347826087	70,41800643	28,97554183	5	34
672	DCD 0	56,28473648	1	CMUAME 0	0,480973197	RehospIC 0	1	NA	34,69565217	NA	0	0	NA	2	765
673	DCD 0	92,6844627	1	CMUAME 0	NA	RehospIC 2	2	NA	19,65217391	NA	12,90322581	91,86256781	85,70504171	1	765
674	DCD 0	55,89596167	1	CMUAME 0	-0,412918597	RehospIC 0	14	NA	32	NA	4,545454546	14,01985112	121,1220511	3	450
675	DCD 0	77,84804928	2	CMUAME 0	0,236008207	RehospIC 0	NA	NA	31,125	NA	0	42,23706177	159,5123599	2	75
676	DCD 0	80,65434634	1	CMUAME 0	-0,065801266	RehospIC 0	12	74	39,9	0	7,142857143	0,395256917	33,02795827	1	765
677	DCD 0	76,97741273	1	CMUAME 0	0,249066618	RehospIC 0	0	211	47,15384615	NA	12,5	3,185595568	42,17737498	1	226
678	DCD 0	73,78781656	1	CMUAME 0	-0,368055968	RehospIC 0	12	NA	8,333333333	NA	1,960784314	0	75,57189599	1	765
679	DCD 0	77,36618754	2	CMUAME 0	-0,193681684	RehospIC 0	3	NA	51,16666667	NA	7,142857143	96,75850891	24,98689668	1	336
680	DCD 0	67,79466119	1	CMUAME 0	0,603560133	RehospIC 0	13	11	18,5	NA	7,894736842	1,446654611	NA	4	765
681	DCD 0	86,19575633	2	CMUAME 0	0,545624136	RehospIC 0	1	NA	9,394736842	NA	1,265822785	108,1232493	76,33765825	3	765
682	DCD 0	87,6550308	1	CMUAME 0	0,822778844	RehospIC 0	3	NA	41,5	NA	4,761904762	1,025641026	66,49937804	2	765
683	DCD 0	78,45037645	1	CMUAME 0	0,57121053	RehospIC 0	273	70	NA	NA	5,263157895	1,349693252	109,4856662	2	147
684	DCD 1	90,82272416	1	CMUAME 0	0,20436464	RehospIC 0	9	NA	23,91666667	NA	20	0	NA	3	765
685	DCD 0	80,75017112	1	CMUAME 0	0,616633727	RehospIC 0	11	37	28,5	NA	3,571428571	7,492795389	26,49832876	1	243
686	DCD 0	80,79945243	2	CMUAME 0	-0,867472917	RehospIC 0	NA	NA	30,36	NA	3,03030303	9,869203329	48,60763065	2	765
687	DCD 0	98,76249144	2	CMUAME 0	-0,10817059	RehospIC 0	7	NA	22,5	NA	0	0,164744646	65,02029212	1	765
688	DCD 0	69,94661191	1	CMUAME 0	0,694734902	RehospIC 0	9	NA	19,47826087	NA	5,263157895	0,776699029	34,56858913	2	765
689	DCD 0	57,45653662	1	CMUAME 0	0,192323863	RehospIC 0	19	NA	40,77777778	NA	4,761904762	5,2	NA	1	765
690	DCD 1	78,7816564	2	CMUAME 0	0,404623327	RehospIC 1	2	NA	26,45454546	220	15,15151515	17,13483146	64,42588853	2	34
691	DCD 0	69,51676934	1	CMUAME 0	0,936657284	RehospIC 1	NA	NA	24,12	NA	9,302325581	115,2116402	83,73990702	5	137
692	DCD 0	82,51334702	1	CMUAME 0	0,790076927	RehospIC 0	58	NA	20,89655172	NA	12,96296296	28,85085575	92,3257189	1	315
693	DCD 0	87,77823409	2	CMUAME 0	-0,10817059	RehospIC 0	0	6	NA	NA	5,357142857	95,48611111	90,78386999	2	21
694	DCD 0	85,70294319	1	CMUAME 0	0,903154287	RehospIC 1	1	NA	18,5	178	7,142857143	86,2924282	NA	5	765
695	DCD 0	62,06707734	1	CMUAME 0	0,284927956	RehospIC 0	43	NA	20,7037037	NA	0	2,741935484	87,69107181	1	765
696	DCD 0	84,25462012	1	CMUAME 0	-0,476570166	RehospIC 2	0	NA	23,4	NA	2,631578947	64,86486487	79,70426397	2	81
697	DCD 0	60,68172485	1	CMUAME 0	-0,051052078	RehospIC 0	4	17	37,5	109	5,882352941	0,806451613	32,90927716	2	90
698	DCD 0	91,34291581	2	CMUAME 0	0,204166616	RehospIC 1	NA	NA	30,75	NA	0	66,21621622	151,6387332	1	765
699	DCD 0	65,60985626	1	CMUAME 0	0,858368316	RehospIC 0	23	NA	35,90909091	NA	7,692307692	2,064220184	64,36085455	2	84
700	DCD 0	80,57768652	2	CMUAME 0	0,77352897	RehospIC 1	57	NA	12,82352941	NA	5,555555556	24,01372213	115,6782039	2	456
701	DCD 0	85,98767967	2	CMUAME 0	-0,012940525	RehospIC 2	20	NA	25,5	NA	0	0	75,21392775	1	34
702	DCD 0	82,01232033	1	CMUAME 0	0,838979978	RehospIC 0	22	29	17,27586207	76	2,222222222	4,955752212	33,44464515	1	80
703	DCD 0	50,30527036	2	CMUAME 0	-0,10817059	RehospIC 0	7	NA	62,88888889	NA	5,555555556	0,137551582	NA	1	765
704	DCD 0	90,50787132	2	CMUAME 0	NA	RehospIC 1	7	44	25	NA	5	10,93023256	33,26134525	1	765
705	DCD 0	92,45995893	1	CMUAME 0	1,502212751	RehospIC 0	1	NA	25,25925926	NA	3,225806452	91,2364946	25,30081313	3	298
706	DCD 0	71,59479808	1	CMUAME 0	0,913321378	RehospIC 0	1	NA	35,68421053	NA	0	1,181102362	54,35183521	4	1
707	DCD 0	83,84668036	1	CMUAME 0	0,152354117	RehospIC 0	0	NA	16,82758621	NA	2,325581395	100,3649635	28,86751346	3	189
708	DCD 0	41,90554415	1	CMUAME 0	-0,428674672	RehospIC 0	6	186	89	NA	0	0	133,9966371	1	384
709	DCD 0	90,95687885	2	CMUAME 0	0,224663466	RehospIC 0	1	NA	25,25	NA	5,882352941	104,8706241	0	3	0
710	DCD 0	73,86995209	1	CMUAME 0	0,480973197	RehospIC 0	50	NA	16,46153846	87,5	1,587301587	9,768637532	105,533665	2	105
711	DCD 0	76,40520192	2	CMUAME 0	0,320740457	RehospIC 0	2	121	16,70967742	NA	5,128205128	1,073345259	119,757213	1	121
712	DCD 1	77,07323751	2	CMUAME 0	0,756292677	RehospIC 1	5	31	29,45833333	80,75	0	103,1438936	52,23226225	4	108
713	DCD 0	66,73237509	1	CMUAME 0	1,138775186	RehospIC 0	NA	14	31,21052632	NA	2,631578947	1,470588235	79,00832323	2	765
714	DCD 0	86,20396988	1	CMUAME 0	-0,342849507	RehospIC 0	12	216	27,07407407	NA	0	2,130325815	94,26339915	1	67
715	DCD 0	81,46201232	2	CMUAME 0	-0,09262771	RehospIC 0	59	NA	17,23529412	NA	7,5	110,7195301	91,2232495	1	765
716	DCD 0	76,43531828	1	CMUAME 0	-0,025417309	RehospIC 0	2	226	37,73684211	NA	0	3,733333333	128,287654	3	459
717	DCD 0	83,22518823	2	CMUAME 0	NA	RehospIC 0	2	NA	90,25	NA	5,882352941	43,09462916	45,02898037	2	765
718	DCD 0	77,79329227	1	CMUAME 0	0,767252591	RehospIC 1	59	NA	45,69230769	93	17,94871795	21,24010554	97,85373657	2	765
719	DCD 0	74,72416153	1	CMUAME 0	-0,6000232	RehospIC 0	44	41	40	149	3,703703704	5,714285714	41,55215053	3	765
720	DCD 0	77,80424367	1	CMUAME 0	0,566652888	RehospIC 0	9	257	28,2962963	457	0	31,41762452	75,80078649	5	66
721	DCD 0	76,32032854	2	CMUAME 0	0,496113644	RehospIC 0	46	NA	68,5	NA	0	57,84313726	82,54828544	3	0
722	DCD 0	64,45722108	1	CMUAME 0	NA	RehospIC 1	7	31	17,29032258	61	0	11,42355009	87,97946944	2	53
723	DCD 0	85,11978097	2	CMUAME 0	0,918827511	RehospIC 1	10	NA	24,25806452	NA	4,878048781	34,00758534	34,35797678	1	21
724	DCD 1	64,74469541	1	CMUAME 0	-0,10817059	RehospIC 0	NA	20	49	2,5	4	0,385356455	11,08400609	3	765
725	DCD 0	77,02669405	2	CMUAME 0	0,57121053	RehospIC 0	13	NA	42,73684211	NA	0	0,72815534	NA	2	348
726	DCD 0	69,69472964	2	CMUAME 0	0,7361305	RehospIC 0	3	NA	34,22222222	NA	0	0,969305331	54,01422869	2	119
727	DCD 1	87,53456537	2	CMUAME 0	1,083811669	RehospIC 2	NA	NA	14,5	NA	47,36842105	0,23364486	134,3754517	2	765
728	DCD 0	93,47296372	2	CMUAME 0	0,555910049	RehospIC 0	51	NA	50,72727273	NA	6,25	3,977272727	49,48659711	1	69
729	DCD 0	76,83778234	1	CMUAME 0	1,083811669	RehospIC 0	54	3	52,33333333	NA	0	0,129533679	54,62846069	2	104
730	DCD 0	74,92950034	2	CMUAME 0	0,506726943	RehospIC 0	17	36	25,29032258	408	2,702702703	97,52781211	64,20568749	5	765
731	DCD 0	74,54346338	2	CMUAME 0	0,475897519	RehospIC 0	14	NA	22,85	NA	2,5	7,484076433	72,78787051	3	31
732	DCD 0	56,99931554	1	CMUAME 1	1,044496055	RehospIC 0	30	NA	112,6	NA	0	0	NA	2	47
733	DCD 0	61,42094456	1	CMUAME 0	NA	RehospIC 1	11	NA	36,35714286	NA	0	101,2280702	152,1749884	4	765
734	DCD 0	52,24640657	1	CMUAME 0	0,496113644	RehospIC 0	NA	NA	NA	NA	23,25581395	36,06837607	132,1414881	3	86
735	DCD 1	83,8110883	2	CMUAME 0	0,496113644	RehospIC 2	8	NA	16,8	NA	14,70588235	9,651474531	48,4970262	1	765
736	DCD 0	84,47638604	2	CMUAME 0	0,756095528	RehospIC 0	4	NA	16,92592593	NA	0	97,8805395	37,18658058	5	0
737	DCD 0	77,13894593	1	CMUAME 0	-0,461527441	RehospIC 2	24	61	31,68421053	NA	14,28571429	2,82208589	142,0356987	3	70
738	DCD 0	67,91512663	1	CMUAME 0	-1,191960988	RehospIC 0	69	68	48	NA	1,923076923	30,3514377	NA	3	104
739	DCD 0	67,86858316	1	CMUAME 0	0,858368316	RehospIC 0	7	NA	23,92307692	1	5,263157895	4,43490701	34,13618944	3	252
740	DCD 0	86,39014374	2	CMUAME 0	1,960680315	RehospIC 0	32	NA	22,86666667	NA	2,857142857	2,461139896	23,85007736	1	765
741	DCD 0	91,70431212	2	CMUAME 0	-1,080101248	RehospIC 0	NA	NA	NA	NA	20	0	NA	2	765
742	DCD 0	41,97672827	1	CMUAME 0	1,141671102	RehospIC 2	62	NA	16,70588235	NA	6,666666667	114,628821	44,14174956	3	25
743	DCD 0	91,77823409	2	CMUAME 0	-0,284013048	RehospIC 0	35	NA	48,125	NA	16,66666667	0	40,6848338	1	2
744	DCD 0	76,72553046	1	CMUAME 0	0,57121053	RehospIC 0	9	36	10,86206897	NA	4,225352113	6,356589147	30,90161507	2	765
745	DCD 1	63,05817933	2	CMUAME 0	0,475897519	RehospIC 0	35	NA	21,78947368	NA	0	93,33333333	21,50306284	1	386
746	DCD 0	95,38124572	2	CMUAME 0	0,776935289	RehospIC 0	22	NA	20,10714286	NA	6,25	0	40,85905109	1	390
747	DCD 0	82,66119097	2	CMUAME 0	0,012035849	RehospIC 0	14	198	15,78048781	NA	1,298701299	100,4054054	24,99316838	3	29
748	DCD 0	68,45722108	2	CMUAME 0	0,603560133	RehospIC 0	48	NA	60,90909091	NA	7,692307692	1,787994891	58,96363328	1	765
749	DCD 1	77,65639973	1	CMUAME 0	0,57121053	RehospIC 0	1	NA	14,45454546	NA	14,28571429	5,450236967	76,38390244	5	10
750	DCD 0	83,45242984	1	CMUAME 0	0,480973197	RehospIC 0	1	NA	7,925373134	55	2,272727273	102,189781	124,5142702	3	8
751	DCD 0	70,51608487	2	CMUAME 0	NA	RehospIC 0	16	NA	54,81818182	NA	0	1,433121019	77,10442987	1	765
752	DCD 0	58,6201232	1	CMUAME 1	-0,6000232	RehospIC 1	2	NA	26,4	0	3,333333333	0,165562914	87,98803442	5	0
753	DCD 0	54,84188912	1	CMUAME 0	0,399453408	RehospIC 0	47	NA	25,66666667	NA	0	1,364522417	35,13458301	3	1
754	DCD 0	83,78370979	1	CMUAME 0	1,083811669	RehospIC 0	85	43	51,45454546	NA	0	0	33,12078933	3	302
755	DCD 0	90,26694045	2	CMUAME 0	0,660193957	RehospIC 0	4	NA	19,47826087	78,5	5,263157895	0	NA	1	765
756	DCD 0	85,68651609	2	CMUAME 0	0,273453025	RehospIC 0	1	NA	10,2631579	NA	11,53846154	66,41221374	116,8832721	2	98
757	DCD 0	86,41204654	1	CMUAME 0	0,486577516	RehospIC 1	3	NA	NA	NA	57,14285714	0	43,53373712	2	765
758	DCD 0	70,69404518	1	CMUAME 0	0,313486939	RehospIC 1	34	NA	32,53846154	NA	17,85714286	10,82568807	91,81473638	2	765
759	DCD 0	81,89459275	1	CMUAME 0	-0,10817059	RehospIC 0	4	NA	12,3	NA	0	62,23091977	126,206537	5	765
760	DCD 0	82,42847365	1	CMUAME 0	-0,10817059	RehospIC 2	6	0	18,03333333	121	4,761904762	4,275862069	60,49772119	2	765
761	DCD 0	68,99931554	2	CMUAME 0	0,030845801	RehospIC 1	5	NA	25,96153846	107	1,960784314	2,554744526	208,1446621	2	5
762	DCD 0	45,51403149	1	CMUAME 0	-0,276332883	RehospIC 0	NA	NA	86,66666667	NA	0	0,12642225	64,49846364	1	281
763	DCD 0	58,5927447	1	CMUAME 0	0,761988524	RehospIC 0	84	16	34	68,83333333	2,43902439	1,330798479	106,514619	3	765
764	DCD 0	78,88295688	1	CMUAME 0	0,125046408	RehospIC 1	5	NA	10,54545455	NA	31,25	87,39255014	NA	4	122
765	DCD 0	59,33470226	1	CMUAME 0	0,229673057	RehospIC 0	3	19	44,625	80	0	2,576489533	43,46977341	3	765
766	DCD 0	76,00821355	1	CMUAME 0	0,496113644	RehospIC 0	NA	NA	NA	NA	0	0	NA	5	765
767	DCD 1	84,678987	2	CMUAME 0	0,686823981	RehospIC 1	21	NA	14,36363636	NA	6,896551724	173,5632184	46,42380014	2	765
768	DCD 1	70,50513347	2	CMUAME 0	0,686463275	RehospIC 2	33	NA	18,27272727	NA	7,01754386	34,79623825	113,0229068	5	215
769	DCD 0	48,41341547	1	CMUAME 0	-0,10817059	RehospIC 0	NA	NA	62,14285714	0	0	0	61,29033702	1	0
770	DCD 0	84,53114305	2	CMUAME 0	0,57121053	RehospIC 0	3	NA	17	NA	0	1,288244767	12,38859166	1	765
771	DCD 0	96,00821355	1	CMUAME 0	1,063814676	RehospIC 0	34	NA	23,1	NA	7,407407407	104,8964219	57,66993353	3	34
772	DCD 0	57,14989733	1	CMUAME 0	0,077021217	RehospIC 0	10	NA	52,3	91	13,63636364	0,145772595	31,97198923	2	765
773	DCD 0	88,29568789	1	CMUAME 0	0,788329037	RehospIC 0	0	NA	39,5	NA	0	0,162601626	47,43760393	1	15
774	DCD 0	46,03969884	1	CMUAME 0	-1,665171241	RehospIC 0	11	NA	28,44	NA	0	74,03314917	27,20656503	1	28
775	DCD 1	62,31074606	1	CMUAME 0	NA	RehospIC 0	49	NA	35,38461539	NA	4,878048781	16,87861272	137,4841345	3	18
776	DCD 1	81,30047912	2	CMUAME 0	-0,10817059	RehospIC 2	10	NA	11,54545455	NA	2,564102564	85,06711409	93,73345546	2	765
777	DCD 0	74,64476386	1	CMUAME 0	1,148593732	RehospIC 0	9	NA	27,44444444	448	3,571428571	14,02877698	47,86997163	2	75
778	DCD 0	79,4715948	2	CMUAME 1	-1,2934759	RehospIC 0	14	29	25,13333333	NA	15,78947368	1,104972376	38,24446212	5	108
779	DCD 0	92,49828884	1	CMUAME 0	-0,10817059	RehospIC 0	114	29	23,85	NA	7,142857143	8,543417367	228,8791913	1	112
780	DCD 0	79,31279945	1	CMUAME 0	-0,427290219	RehospIC 1	7	NA	30,66666667	83,66666667	2,631578947	0,71942446	45,92411913	1	228
781	DCD 0	80,12320329	1	CMUAME 0	1,960680315	RehospIC 0	47	NA	42	NA	5,882352941	0,417246175	37,28290495	2	765
782	DCD 0	92,33675565	1	CMUAME 0	0,571675824	RehospIC 0	27	72	32,75	178,5	0	88,23529412	36,46403567	3	217
783	DCD 0	59,80835045	2	CMUAME 0	0,57121053	RehospIC 0	3	NA	26,57894737	NA	4,347826087	41,84027778	110,0870265	4	765
784	DCD 0	77,55509925	2	CMUAME 0	0,57121053	RehospIC 1	9	30	19,48148148	NA	6,060606061	70,32590052	106,9702699	1	765
785	DCD 0	58,10266941	2	CMUAME 0	0,57121053	RehospIC 0	7	33	16,76923077	93	4,255319149	10,85714286	74,66096385	2	358
786	DCD 0	86,29979466	2	CMUAME 0	-0,679810954	RehospIC 0	25	NA	46,2	NA	0	0	28,03735049	1	254
787	DCD 0	86,44490075	2	CMUAME 0	1,147840412	RehospIC 0	43	NA	28,25	NA	6,25	0	111,153356	1	765
788	DCD 0	63,01163587	1	CMUAME 0	0,70445865	RehospIC 2	NA	NA	45,16666667	424	5,882352941	0	125,400883	1	765
789	DCD 0	81,96303901	2	CMUAME 0	0,770744953	RehospIC 0	9	NA	49,8	NA	0	0	91,45437442	1	87
790	DCD 0	81,71389459	1	CMUAME 0	0,421800213	RehospIC 0	14	NA	67,42857143	42	3,571428571	4,441776711	NA	1	449
791	DCD 0	83,09103354	2	CMUAME 0	0,858368316	RehospIC 1	4	NA	30,875	230	13,33333333	2,821869489	53,9260775	4	765
792	DCD 0	85,71115674	1	CMUAME 0	-0,623407451	RehospIC 0	3	7	21,48484849	119	2,272727273	9,254143646	66,35716813	2	21
793	DCD 0	64,58316222	1	CMUAME 0	0,156870647	RehospIC 0	14	323	26,46666667	NA	4,878048781	8,318264015	33,57759688	4	0
794	DCD 0	67,2936345	1	CMUAME 0	1,875395652	RehospIC 0	60	NA	93	NA	0	0	50,48791198	2	62
795	DCD 0	82,68035592	1	CMUAME 0	NA	RehospIC 0	33	81	28,0625	NA	12,19512195	40	59,93261117	4	363
796	DCD 0	84,89253936	1	CMUAME 0	-0,569057703	RehospIC 0	4	NA	14,7027027	NA	4,225352113	100,7233273	124,1156024	4	25
797	DCD 0	84,89253936	1	CMUAME 0	0,993511356	RehospIC 0	1	NA	19,22222222	NA	2,631578947	6,338028169	47,55079398	2	144
798	DCD 1	83,96167009	1	CMUAME 0	-0,490551254	RehospIC 0	1	NA	17,18181818	89	1,923076923	26,69245648	48,82706989	2	218
799	DCD 1	62,4366872	1	CMUAME 1	1,39909872	RehospIC 1	NA	NA	NA	NA	0	2,024922118	65,85586212	5	765
800	DCD 0	74,6146475	1	CMUAME 0	0,019594854	RehospIC 2	8	NA	30,1875	NA	0	5,59566787	66,49731394	2	4
801	DCD 1	84,3559206	2	CMUAME 1	0,574385587	RehospIC 2	12	NA	14,68	NA	7,317073171	32,95454546	64,90899641	1	47
802	DCD 0	57,60164271	1	CMUAME 0	0,240146088	RehospIC 2	4	24	25,55555556	84	4,347826087	10,42253521	24,88132546	2	765
803	DCD 0	90,96235455	2	CMUAME 0	-0,10817059	RehospIC 0	NA	NA	26,59259259	NA	0	0	22,24759338	1	765
804	DCD 0	81,59616701	1	CMUAME 0	0,346268019	RehospIC 0	1	98	27,625	80	0	103,7174721	25,95725046	3	459
805	DCD 0	79,60301164	2	CMUAME 0	0,903154287	RehospIC 2	1	NA	14,76923077	33	0	5,872756933	110,5451965	1	765
806	DCD 1	82,29705681	2	CMUAME 0	-0,10817059	RehospIC 1	1	NA	9,311111111	NA	3,636363636	0,93676815	49,08018116	2	229
807	DCD 0	86,30527036	1	CMUAME 0	0,475897519	RehospIC 0	NA	2	NA	NA	25	1,085645356	41,11662823	1	86
808	DCD 0	62,93223819	1	CMUAME 0	0,57121053	RehospIC 0	4	NA	23,26086957	NA	4	0,557620818	22,41544498	4	29
809	DCD 0	86,98973306	1	CMUAME 0	-0,10817059	RehospIC 0	5	71	27,81818182	NA	2,777777778	14,03762663	33,1129376	1	765
810	DCD 0	84,5338809	2	CMUAME 0	0,088784024	RehospIC 0	99	NA	6,360655738	NA	7,5	0,5859375	81,20244863	2	127
811	DCD 0	86,65571526	2	CMUAME 0	0,838979978	RehospIC 0	NA	NA	NA	NA	25	0	74,62185993	3	765
812	DCD 0	85,14442163	2	CMUAME 0	0,210868908	RehospIC 1	32	NA	15,79069767	NA	11,11111111	97,51243781	52,45672365	2	436
813	DCD 1	91,45242984	1	CMUAME 0	-0,221140924	RehospIC 2	4	0	12,07142857	49	6,557377049	80	143,2086478	1	47
814	DCD 1	85,59616701	2	CMUAME 0	0,496113644	RehospIC 2	3	NA	10,203125	NA	2,040816327	11,96236559	133,587169	2	0
815	DCD 0	70,00958248	2	CMUAME 0	0,531733709	RehospIC 0	0	NA	8,973333333	NA	1,075268817	29,81530343	0	1	765
816	DCD 0	80,28473648	2	CMUAME 0	0,790076927	RehospIC 0	1	NA	25,83870968	NA	5,128205128	1,089588378	82,81059404	2	676
817	DCD 0	79,61670089	2	CMUAME 0	0,688297385	RehospIC 1	3	NA	23,9	NA	7,142857143	0,166389351	78,24008833	2	225
818	DCD 0	86,7652293	2	CMUAME 0	-0,07253682	RehospIC 1	0	NA	55,46153846	NA	4,347826087	0,784313726	127,0622171	2	220
819	DCD 0	90,15468857	2	CMUAME 0	0,57121053	RehospIC 0	75	NA	15,36842105	NA	4,166666667	0,392156863	33,31819244	2	114
820	DCD 0	72,53935661	1	CMUAME 0	0,614919223	RehospIC 0	1	NA	24,32	NA	2,941176471	9,439528024	53,54557308	4	560
821	DCD 0	57,09240246	1	CMUAME 0	0,20436464	RehospIC 0	1	10	48,66666667	NA	10	4,55311973	58,23232316	1	64
822	DCD 0	78,58453114	2	CMUAME 0	-0,10817059	RehospIC 0	1	NA	30,19230769	NA	0	12,45508982	47,23926952	1	765
823	DCD 0	91,65776865	2	CMUAME 0	-1,2934759	RehospIC 0	20	192	33,2	343	3,846153846	93,55783309	50,40229036	2	73
824	DCD 0	63,96440794	1	CMUAME 0	0,475897519	RehospIC 0	6	NA	46,78571429	NA	5,555555556	0	118,8861985	1	765
825	DCD 0	89,0349076	2	CMUAME 0	-0,471199234	RehospIC 0	9	254	26,92307692	170,3333333	2,380952381	74,625	25,57382764	2	765
826	DCD 0	82,32717317	2	CMUAME 0	-0,10817059	RehospIC 2	1	NA	8,983870968	99	8,24742268	1,035502959	72,75497611	2	765
827	DCD 0	92,05201917	2	CMUAME 0	NA	RehospIC 1	35	23	47,33333333	40	9,375	88,38383838	90,91720009	1	53
828	DCD 0	82,24503765	2	CMUAME 0	0,858368316	RehospIC 2	2	43	20,72222222	283	5,263157895	7,645631068	138,9665443	2	0
829	DCD 0	88,75017112	2	CMUAME 0	-0,10817059	RehospIC 1	2	NA	9,922077922	NA	2,43902439	99,61290323	98,18234073	1	765
830	DCD 1	48,23819302	1	CMUAME 0	0,022857059	RehospIC 1	49	NA	NA	NA	40	70,76023392	28,40335852	4	765
831	DCD 0	71,41957563	1	CMUAME 0	0,229673057	RehospIC 0	0	30	35,36842105	157,25	0	1,377410468	67,29094517	1	301
832	DCD 0	92,8678987	2	CMUAME 0	-0,276332883	RehospIC 0	0	NA	21,65217391	NA	11,36363636	0,259403372	7,751937985	2	211
833	DCD 1	86,02327173	2	CMUAME 0	-0,347342448	RehospIC 1	3	NA	35,19047619	181	0	88,39506173	130,9976781	1	765
834	DCD 1	89,61259411	2	CMUAME 0	-1,118976006	RehospIC 0	0	NA	26,6875	NA	2,777777778	20,93373494	44,08627286	3	503
835	DCD 0	87,56468173	1	CMUAME 0	0,788317168	RehospIC 0	3	NA	32	NA	4,347826087	107,5697211	68,99538156	2	3
836	DCD 0	89,53045859	2	CMUAME 0	0,854330396	RehospIC 0	1	0	7,142857143	NA	1,041666667	0,147275405	42,19681042	1	0
837	DCD 0	84,59685147	2	CMUAME 0	-0,372803047	RehospIC 0	26	NA	34,35	NA	5,405405405	0	29,26248093	2	34
838	DCD 0	40,1779603	1	CMUAME 0	-0,10817059	RehospIC 0	6	4	66	420	0	0	NA	2	35
839	DCD 1	85,52498289	1	CMUAME 0	0,134811586	RehospIC 0	NA	311	NA	284	0	0	NA	3	765
840	DCD 0	82,49144422	2	CMUAME 0	1,141671102	RehospIC 0	2	NA	15,66666667	NA	13,51351351	86,75496689	62,65937981	3	765
841	DCD 0	90,17659138	2	CMUAME 0	0,61165546	RehospIC 1	0	NA	30	NA	0	99,43899018	52,48510396	1	765
842	DCD 1	87,41409993	1	CMUAME 0	-0,31323214	RehospIC 0	7	266	14,35135135	NA	4,347826087	111,4638448	56,85553672	5	765
843	DCD 0	73,42368241	2	CMUAME 0	-0,10817059	RehospIC 2	NA	NA	23,11538462	49	8,860759494	11,27129751	94,26893103	3	765
844	DCD 0	74,93223819	2	CMUAME 0	0,858368316	RehospIC 0	3	22	13,49019608	NA	4,166666667	75,7493188	44,02387433	3	765
845	DCD 0	87,43052704	2	CMUAME 0	0,480973197	RehospIC 0	7	0	29,36842105	138,5	4	4,940374787	71,01928872	5	384
846	DCD 0	49,54962355	2	CMUAME 0	-0,10817059	RehospIC 1	NA	NA	92,4	391	0	1,092896175	76,6994012	3	765
847	DCD 0	56,08213552	1	CMUAME 0	1,563332102	RehospIC 0	3	NA	53,45454546	NA	14,28571429	0	NA	1	109
848	DCD 0	68,06570842	1	CMUAME 0	-0,10817059	RehospIC 0	3	97	85,77777778	227,6666667	6,25	0,371747212	NA	1	103
849	DCD 0	80,94729637	2	CMUAME 0	0,447900104	RehospIC 2	18	NA	22,75	NA	11,53846154	2,402022756	137,1112439	2	0
850	DCD 0	85,64818617	2	CMUAME 0	-0,468842138	RehospIC 0	12	1	28,85714286	NA	10,41666667	10,0456621	0	1	8
851	DCD 0	87,41136208	2	CMUAME 0	0,903154287	RehospIC 1	1	416	25,5862069	NA	0	89,70775095	95,30641877	1	429
852	DCD 0	31,16221766	1	CMUAME 1	1,148522972	RehospIC 0	184	NA	47,5	NA	7,142857143	0,132802125	NA	1	765
853	DCD 1	85,96851472	1	CMUAME 0	NA	RehospIC 1	2	NA	15,03846154	NA	17,14285714	103,5196687	141,5411778	2	52
854	DCD 0	63,84120465	1	CMUAME 0	-0,141607012	RehospIC 1	NA	NA	81,71428571	NA	20	0	32,5233812	2	765
855	DCD 0	67,55920602	1	CMUAME 0	NA	RehospIC 2	4	NA	21,89473684	NA	1,886792453	32,87435456	100,426628	3	765
856	DCD 0	77,67556468	1	CMUAME 0	0,858368316	RehospIC 1	6	NA	20,88461539	NA	8,571428571	14,69740634	96,79560759	3	60
857	DCD 0	87,05817933	2	CMUAME 0	1,211739489	RehospIC 0	8	NA	13,68292683	NA	2,083333333	0,163132137	55,71809779	4	0
858	DCD 0	86,74058864	2	CMUAME 0	0,035332105	RehospIC 2	22	NA	19,58064516	NA	10,25641026	33,5755814	58,60389733	2	765
859	DCD 1	81,67282683	2	CMUAME 0	0,574385587	RehospIC 1	1	NA	16,76190476	NA	6,666666667	0	58,97856198	3	71
860	DCD 0	73,50855578	2	CMUAME 0	0,657124645	RehospIC 1	1	NA	21,72972973	NA	0	4,389086596	104,7538993	2	86
861	DCD 0	83,59753593	1	CMUAME 0	0,413803363	RehospIC 0	1	6	27,13636364	23	6,976744186	1,538461539	154,4891115	1	99
862	DCD 1	63,55646817	1	CMUAME 0	-0,07253682	RehospIC 1	12	424	32,95	9	0	10,2393617	63,51996841	2	134
863	DCD 0	85,23203285	1	CMUAME 0	-1,665171241	RehospIC 1	NA	NA	22,36842105	NA	2,702702703	8,659793814	NA	1	765
864	DCD 1	82,31622177	1	CMUAME 0	0,858368316	RehospIC 0	NA	NA	16,42857143	NA	8,620689655	45,41832669	65,99793207	2	48
865	DCD 0	88,47091034	1	CMUAME 0	-0,599183609	RehospIC 1	0	NA	3,13304721	NA	2,554744526	106,7901235	71,57010785	3	0
866	DCD 0	83,51266256	2	CMUAME 0	0,986380021	RehospIC 0	6	NA	32,47368421	NA	13,79310345	0	39,62860149	3	0
867	DCD 0	63,67693361	1	CMUAME 0	1,211739489	RehospIC 0	22	16	68,91666667	234,3333333	4,761904762	0,23255814	NA	4	174
868	DCD 0	72,58316222	1	CMUAME 0	1,297549742	RehospIC 1	6	NA	26,68181818	NA	3,448275862	23,125	46,75301968	2	43
869	DCD 0	82,62559891	2	CMUAME 0	NA	RehospIC 1	6	20	8,53125	NA	3,658536585	107,5806452	88,91783526	2	765
870	DCD 0	55,71800137	1	CMUAME 0	-0,110482975	RehospIC 0	0	NA	40,41666667	NA	3,225806452	2,002670227	122,9308292	1	697
871	DCD 0	87,14852841	2	CMUAME 0	1,083811669	RehospIC 0	0	NA	30,1875	NA	8,695652174	0,900900901	40,53218991	3	765
872	DCD 0	53,76043806	1	CMUAME 1	-0,10817059	RehospIC 0	27	77	28,625	111	3,225806452	0	52,46844187	2	77
873	DCD 0	85,70294319	2	CMUAME 0	-0,10817059	RehospIC 0	3	0	19,08333333	NA	4,878048781	82,75261324	55,44186986	2	290
874	DCD 0	69,58795346	1	CMUAME 0	-1,22057523	RehospIC 0	14	NA	9,191489362	NA	3,03030303	0	148,5267036	4	765
875	DCD 1	87,26351814	1	CMUAME 0	0,782183719	RehospIC 2	30	92	18,86206897	87,5	12,24489796	19,12181303	105,8857994	1	43
876	DCD 0	79,38672142	1	CMUAME 0	0,556064875	RehospIC 1	1	NA	21,41666667	NA	23,07692308	1,851851852	42,26595809	2	0
877	DCD 0	92,64613279	2	CMUAME 0	1,141671102	RehospIC 1	6	NA	34,25	NA	0	54,33628319	55,10883237	3	765
878	DCD 0	70,51334702	2	CMUAME 0	NA	RehospIC 1	110	216	26,875	NA	8,695652174	2,325581395	112,3236291	2	28
879	DCD 0	69,69199179	1	CMUAME 0	NA	RehospIC 0	10	NA	38,2	NA	2	3,351955307	43,72737817	5	24
880	DCD 0	63,65776865	2	CMUAME 0	0,188266238	RehospIC 0	NA	NA	105	NA	0	0,182481752	NA	1	765
881	DCD 0	81,01574264	2	CMUAME 0	-0,178639794	RehospIC 0	3	NA	3,589403974	NA	1,190476191	108,438061	46,65422084	2	765
882	DCD 1	88,12594114	2	CMUAME 0	-0,946217611	RehospIC 0	4	NA	8,542857143	NA	8,510638298	0	NA	2	765
883	DCD 0	82,91307324	1	CMUAME 0	0,529915333	RehospIC 0	30	NA	46,9	99,5	8,108108108	80,07312614	38,31201189	2	205
884	DCD 0	83,56194387	1	CMUAME 0	-0,468842138	RehospIC 0	4	NA	24,25	NA	4,166666667	2,747252747	63,01533627	4	765
885	DCD 1	72,12867899	1	CMUAME 0	0,574385587	RehospIC 0	NA	NA	50,5	NA	13,63636364	5,97826087	98,16305904	1	1
886	DCD 0	85,31690623	2	CMUAME 0	0,770744953	RehospIC 0	48	423	31,93333333	NA	0	93,93382353	NA	3	21
887	DCD 0	51,08281999	1	CMUAME 0	-0,201373196	RehospIC 0	1	NA	38,19047619	NA	0	3,393939394	27,25663721	2	49
888	DCD 1	88,98288843	1	CMUAME 0	1,138775186	RehospIC 1	5	NA	33,13333333	NA	9,090909091	12,59541985	121,8943981	2	112
889	DCD 0	82,04517454	2	CMUAME 0	-0,10817059	RehospIC 0	0	NA	NA	NA	41,66666667	0	NA	4	35
890	DCD 0	61,47296372	2	CMUAME 0	0,57121053	RehospIC 0	5	NA	39,38888889	NA	4,347826087	0	36,34557177	1	88
891	DCD 0	93,62354552	2	CMUAME 0	-0,031915543	RehospIC 0	75	NA	51,15384615	NA	6,25	89,23705722	50,46133861	1	384
892	DCD 0	89,07597536	2	CMUAME 0	-0,246306709	RehospIC 1	5	NA	24,125	NA	5,882352941	1,606425703	90,21741568	2	383
893	DCD 1	74,7980835	2	CMUAME 0	0,293027526	RehospIC 0	1	NA	25,125	NA	9,375	111,9476268	106,4604522	4	572
894	DCD 0	88,40520192	2	CMUAME 0	NA	RehospIC 0	27	NA	65,8	NA	8,333333333	35,538262	NA	1	156
895	DCD 1	86,48323066	2	CMUAME 0	-0,160435242	RehospIC 0	29	15	18,64285714	NA	18,91891892	30,4109589	78,76029178	2	92
896	DCD 0	83,91238878	2	CMUAME 0	NA	RehospIC 0	21	114	15,74285714	141	1,886792453	98,70550162	109,953064	3	451
897	DCD 0	77,78234086	2	CMUAME 0	0,70445865	RehospIC 0	1	NA	23,61290323	NA	4,878048781	2,699055331	NA	2	765
898	DCD 1	89,32238193	2	CMUAME 0	1,211739489	RehospIC 0	NA	NA	85,83333333	121,3333333	8,333333333	138,4615385	30,44504402	2	0
899	DCD 0	69,99315537	2	CMUAME 0	0,954372061	RehospIC 0	9	NA	184	NA	0	0	57,15879207	1	164
900	DCD 1	91,06913073	2	CMUAME 0	1,083811669	RehospIC 1	0	NA	17,85714286	NA	12,5	101,3452915	78,34523524	1	233
901	DCD 0	69,14442163	1	CMUAME 0	0,521532383	RehospIC 0	0	0	33,33333333	NA	7,894736842	1,904761905	17,32446675	2	765
902	DCD 0	82,62286105	1	CMUAME 0	0,496113644	RehospIC 1	1	NA	23,2962963	NA	2,857142857	84,69241774	36,02645481	1	187
903	DCD 0	68,94182067	2	CMUAME 0	1,046602779	RehospIC 0	129	NA	23,6875	NA	13,63636364	93,75	73,4673473	4	1
904	DCD 1	86,52429843	2	CMUAME 0	NA	RehospIC 0	0	NA	40,83333333	NA	20	0	30,18362069	3	765
905	DCD 1	87,17043121	1	CMUAME 0	0,200582045	RehospIC 0	35	NA	35	NA	0	10,41666667	30,69486776	1	0
906	DCD 0	86,14099932	2	CMUAME 0	0,475897519	RehospIC 0	50	NA	87	NA	10	92,90953545	36,30914187	2	573
907	DCD 0	81,33880904	1	CMUAME 0	0,000182506	RehospIC 0	3	121	27,96	116,6666667	2,564102564	93,44692005	114,4877116	3	483
908	DCD 0	81,62354552	2	CMUAME 0	0,57121053	RehospIC 0	6	NA	7,680555556	NA	1,234567901	0,716845878	44,85417118	5	275
909	DCD 0	91,00889802	1	CMUAME 0	-1,665171241	RehospIC 1	140	NA	31,0625	NA	17,85714286	87,5	129,1506714	2	765
910	DCD 0	84,76933607	1	CMUAME 0	0,57121053	RehospIC 0	26	NA	33,23809524	77,28571429	2,777777778	2,377972466	107,5724694	2	765
911	DCD 0	80,53935661	1	CMUAME 0	-0,10817059	RehospIC 0	0	0	30,22222222	106,3333333	5,882352941	8,914100486	47,31137032	2	18
912	DCD 1	79,137577	1	CMUAME 0	-0,10817059	RehospIC 0	0	0	34,82352941	NA	8,333333333	62,54589963	66,54938427	3	41
913	DCD 0	82,71321013	2	CMUAME 0	NA	RehospIC 0	3	NA	21,21052632	NA	2,702702703	38,15551537	52,3622767	1	765
914	DCD 0	84,1779603	1	CMUAME 0	0,858368316	RehospIC 0	20	91	21	100,2	2,325581395	18,78172589	75,76803031	1	90
915	DCD 1	92,55304586	2	CMUAME 0	-0,10817059	RehospIC 0	0	NA	19,03125	NA	5,405405405	0	18,29788596	3	765
916	DCD 0	65,76865161	2	CMUAME 0	NA	RehospIC 0	2	NA	26,53125	NA	2,777777778	0,117647059	64,84082787	1	765
917	DCD 1	81,93292266	1	CMUAME 0	1,141671102	RehospIC 0	2	30	12,66666667	328	2,597402597	0,142450143	188,1938407	3	765
918	DCD 0	80,99383984	2	CMUAME 0	0,986380021	RehospIC 2	9	14	16,60465116	67,25	1,449275362	109,0101523	111,9515856	3	17
919	DCD 0	75,20602327	2	CMUAME 0	0,822778844	RehospIC 0	9	NA	19,6	NA	6,12244898	1,749663526	NA	2	765
920	DCD 0	90,83641342	1	CMUAME 0	0,858368316	RehospIC 0	7	NA	24,08695652	NA	6,896551724	71,36563877	NA	3	765
921	DCD 0	64,23819302	1	CMUAME 0	1,765216217	RehospIC 0	7	NA	96	NA	25	0	37,25419545	3	57
922	DCD 0	64,98562628	1	CMUAME 0	0,858368316	RehospIC 0	5	NA	59,30769231	NA	6,666666667	0,258064516	26,13383432	1	765
923	DCD 0	65,65639973	1	CMUAME 0	0,57121053	RehospIC 2	0	13	48,36363636	NA	10,25641026	3,743961353	42,89336093	2	0
924	DCD 0	81,42642026	2	CMUAME 0	1,083811669	RehospIC 1	1	0	20,35483871	NA	4,347826087	3,328290469	69,76454958	3	109
925	DCD 0	92,04106776	2	CMUAME 0	0,496113644	RehospIC 0	10	NA	75,25	NA	11,11111111	51,5576324	92,48454792	2	765
926	DCD 0	86,48870637	2	CMUAME 0	-0,432633167	RehospIC 0	0	NA	8,376470588	203,5	1,041666667	98,00249688	70,29974104	1	7
927	DCD 0	87,70431212	2	CMUAME 0	-0,099759683	RehospIC 1	3	NA	23,05263158	NA	7,692307692	93,29710145	129,1520524	1	765
928	DCD 0	71,84120465	2	CMUAME 0	0,822778844	RehospIC 0	NA	NA	54,625	NA	4,347826087	16,36363636	NA	3	10
929	DCD 0	76,30116359	1	CMUAME 0	-0,085633222	RehospIC 0	40	43	36,33333333	NA	4,761904762	3,493449782	115,3407783	3	1
930	DCD 0	84,12867899	2	CMUAME 0	0,192323863	RehospIC 1	29	40	36,75	54,66666667	7,692307692	90,12345679	176,9706455	2	765
931	DCD 0	89,62080767	2	CMUAME 0	0,768803413	RehospIC 1	34	NA	24,39130435	NA	6,666666667	39,86013986	38,09829419	3	0
932	DCD 0	82,24503765	2	CMUAME 0	0,70445865	RehospIC 0	0	138	21,42105263	NA	11,76470588	36,22377622	67,41377214	1	6
933	DCD 0	78,73785079	1	CMUAME 0	0,32902808	RehospIC 0	5	NA	12,6122449	NA	1,639344262	6,698564593	121,8221829	3	765
934	DCD 0	82,90212183	2	CMUAME 0	0,795542845	RehospIC 0	26	NA	43	NA	5,263157895	0,1953125	41,83887442	4	130
935	DCD 0	90,30527036	2	CMUAME 0	0,240146088	RehospIC 1	1	NA	42,46153846	NA	3,225806452	88,94668401	72,31072444	1	97
936	DCD 1	85,98220397	1	CMUAME 0	-0,090934369	RehospIC 1	NA	NA	NA	NA	18,18181818	95,73170732	176,4944276	4	765
937	DCD 0	90,9705681	1	CMUAME 0	-0,31323214	RehospIC 0	24	NA	11,97368421	NA	4,255319149	0,806451613	118,9878488	2	765
938	DCD 0	84,19712526	2	CMUAME 0	0,790076927	RehospIC 0	23	NA	22,46428571	NA	5,882352941	72,76720351	71,07269032	1	305
939	DCD 0	89,25393566	1	CMUAME 0	0,895009522	RehospIC 0	NA	NA	19,80555556	NA	4,255319149	1,728395062	63,01849065	3	518
940	DCD 1	84,52019165	1	CMUAME 0	0,62131089	RehospIC 2	28	NA	7,043478261	NA	17,91044776	9,210526316	64,73015237	1	765
941	DCD 0	69,24572211	2	CMUAME 0	0,576548648	RehospIC 0	NA	6	77,11111111	NA	10,71428571	0,379746835	52,41851658	2	26
942	DCD 0	82,10266941	2	CMUAME 0	0,475897519	RehospIC 0	31	NA	80,5	NA	10	0	45,61403509	1	64
943	DCD 0	64,19164956	2	CMUAME 0	0,350586521	RehospIC 0	14	261	54,33333333	20,5	0	0,118764846	73,09505945	2	765
944	DCD 0	79,03353867	2	CMUAME 0	0,814275879	RehospIC 0	1	229	5,859504132	NA	1,5625	1,125175809	136,0975332	1	86
945	DCD 0	84,04380561	2	CMUAME 0	1,211739489	RehospIC 0	40	NA	29	NA	15,38461539	18,51015801	164,6017123	2	765
946	DCD 0	100,8925394	2	CMUAME 0	-0,824493669	RehospIC 0	4	NA	NA	NA	33,33333333	0	NA	1	765
947	DCD 0	91,33196441	2	CMUAME 0	-0,10817059	RehospIC 0	64	NA	79	NA	0	103,985056	NA	3	66
948	DCD 0	90,97604381	2	CMUAME 0	1,046602779	RehospIC 0	3	62	26,4	NA	2,941176471	98,27160494	180,9639259	2	354
949	DCD 1	79,58384668	2	CMUAME 0	0,619520618	RehospIC 0	31	NA	15,6	NA	9,090909091	0	125,6239574	1	157
950	DCD 0	91,86310746	2	CMUAME 0	-0,237140514	RehospIC 0	107	NA	22,66666667	NA	25	0	38,35728696	3	765
951	DCD 1	78,2532512	1	CMUAME 0	-0,07253682	RehospIC 1	6	NA	12,7	60	4,054054054	24,43365696	146,5694686	2	765
952	DCD 0	80,57221082	2	CMUAME 0	-0,10817059	RehospIC 1	23	87	12,8	296	2,083333333	0,182149363	43,39545234	2	765
953	DCD 0	85,92744695	2	CMUAME 0	0,795542845	RehospIC 0	76	65	53,66666667	NA	14,28571429	0	61,84476326	1	71
954	DCD 0	48,29295003	2	CMUAME 1	0,57121053	RehospIC 0	7	10	43,66666667	4,5	4,255319149	0,687757909	56,76287602	1	23
955	DCD 1	70,85557837	2	CMUAME 0	0,681506569	RehospIC 2	1	77	15,72727273	NA	5,357142857	47,95144158	56,58127382	5	765
956	DCD 1	90,39561944	2	CMUAME 0	-0,31323214	RehospIC 0	2	67	12,36666667	NA	2,857142857	0,268817204	33,6694858	1	765
957	DCD 0	83,46338125	2	CMUAME 0	-0,468842138	RehospIC 0	29	70	43,4	168	0	10,65789474	21,85917369	2	765
958	DCD 0	81,61806982	2	CMUAME 0	0,152354117	RehospIC 0	17	NA	9,454545455	NA	6,060606061	63,00578035	35,24652685	3	209
959	DCD 0	82,72142368	2	CMUAME 0	0,377811525	RehospIC 0	63	63	26,89473684	14	10,81081081	84,81012658	116,3593437	1	70
960	DCD 1	78,19301848	1	CMUAME 0	-0,6000232	RehospIC 0	11	NA	20,4	NA	20	74,09638554	63,94557823	3	765
961	DCD 0	84,44079398	1	CMUAME 0	-0,479508364	RehospIC 0	56	141	60,11111111	404	0	1,217656012	14,60134203	3	765
962	DCD 0	87,06365503	2	CMUAME 0	-0,10817059	RehospIC 2	6	0	31,5625	135,5	11,11111111	98,03921569	37,22852204	1	48
963	DCD 0	87,33470226	2	CMUAME 0	0,808249607	RehospIC 0	19	NA	25,77777778	NA	17,85714286	0	80,07981459	3	36
964	DCD 1	87,44421629	2	CMUAME 0	0,838979978	RehospIC 1	0	NA	NA	187	22,22222222	0,159489633	26,25111905	2	765
965	DCD 0	89,49486653	2	CMUAME 0	0,987646291	RehospIC 0	37	NA	25,10526316	NA	0	92,52336449	93,08002112	5	300
966	DCD 0	66,02600958	2	CMUAME 0	0,970451417	RehospIC 2	5	47	16,975	130	1,333333333	2,826855124	108,5681307	2	765
967	DCD 0	80,55030801	1	CMUAME 0	0,249066618	RehospIC 0	2	NA	15,80555556	75	0	3,600654665	65,69898668	2	72
968	DCD 0	79,59206023	2	CMUAME 0	NA	RehospIC 1	NA	NA	11,47727273	NA	0	1,121495327	85,42708049	4	765
969	DCD 0	83,34565366	1	CMUAME 0	1,083811669	RehospIC 0	28	5	63,63636364	104,75	5	2,713178295	29,5780967	3	88
970	DCD 0	87,28268309	2	CMUAME 0	0,094894729	RehospIC 1	10	132	28,07142857	NA	3,448275862	2,808988764	189,3532147	1	765
971	DCD 0	87,87132101	1	CMUAME 0	-0,394872773	RehospIC 0	3	NA	33,47826087	NA	0	21,67832168	NA	1	290
972	DCD 0	85,54962355	2	CMUAME 0	-0,10817059	RehospIC 2	3	NA	16,30769231	NA	10	5,322580645	107,2455936	2	765
973	DCD 0	91,29089665	2	CMUAME 0	0,481168702	RehospIC 2	2	NA	21,125	NA	6,818181818	14,72081218	85,81598168	3	765
974	DCD 0	82,59000685	2	CMUAME 0	NA	RehospIC 1	4	NA	11,96226415	NA	5,797101449	86,71428571	78,23799343	1	765
975	DCD 0	89,16632444	2	CMUAME 0	0,756292677	RehospIC 1	185	NA	9,111111111	NA	21,42857143	0	64,961707	4	0
976	DCD 1	87,6659822	2	CMUAME 0	1,519765433	RehospIC 2	6	NA	32,625	108	4,878048781	1,432291667	54,97076172	4	112
977	DCD 0	71,88774812	1	CMUAME 0	-1,095811087	RehospIC 0	NA	6	16,66666667	217	0	3,465982028	44,87233133	1	0
978	DCD 0	64,39698836	1	CMUAME 0	0,475033994	RehospIC 1	3	NA	24,05263158	NA	21,62162162	46,73748103	127,1896255	4	140
979	DCD 0	80,0109514	2	CMUAME 0	1,083811669	RehospIC 0	NA	NA	27,58823529	37	13,33333333	0,298953662	50,56816754	2	30
980	DCD 0	83,45242984	1	CMUAME 0	0,496113644	RehospIC 2	6	NA	50,35714286	NA	2,222222222	8,495145631	109,1017266	2	75
981	DCD 0	71,1211499	2	CMUAME 0	0,57121053	RehospIC 1	8	NA	13,6	NA	5,882352941	24,22839506	142,0945261	3	765
982	DCD 0	81,46748802	1	CMUAME 0	NA	RehospIC 0	1	68	39,52380952	NA	0	2,877697842	24,67748277	1	765
983	DCD 1	84,5119781	1	CMUAME 0	NA	RehospIC 1	3	NA	30,27777778	231,5	7,407407407	80,2259887	114,5965026	5	765
984	DCD 0	90,36550308	1	CMUAME 0	NA	RehospIC 0	0	0	39,0625	136,5	2,173913044	2,916666667	57,78661347	1	501
985	DCD 0	79,54277892	2	CMUAME 0	0,480973197	RehospIC 0	66	28	57,22222222	NA	0	10,80368907	94,09924494	4	765
986	DCD 0	91,18412047	2	CMUAME 0	-0,31323214	RehospIC 1	0	0	33,75	NA	15,78947368	33,96674584	77,51756919	1	765
987	DCD 1	76,35318275	1	CMUAME 0	0,080719772	RehospIC 0	34	NA	23,90909091	NA	16,66666667	97,6127321	35,87314537	1	765
988	DCD 0	94,80903491	2	CMUAME 0	0,475897519	RehospIC 0	NA	28	NA	43,5	33,33333333	0	167,9294831	1	463
989	DCD 0	91,61396304	1	CMUAME 0	1,368584175	RehospIC 0	1	NA	11,609375	NA	2,898550725	18,82352941	136,2300416	1	35
990	DCD 0	60,95550993	1	CMUAME 0	0,858368316	RehospIC 2	176	57	79,33333333	179	12,5	0	20,66006953	4	43
991	DCD 1	91,73716632	1	CMUAME 0	0,729715732	RehospIC 1	7	NA	11,44117647	NA	0	83,33333333	67,8621645	2	1
992	DCD 0	71,37029432	2	CMUAME 0	NA	RehospIC 2	6	NA	32,31578947	0	2,777777778	1,271860095	63,7515364	1	765
993	DCD 0	88,64887064	2	CMUAME 0	-0,428674672	RehospIC 0	40	NA	21,71875	NA	2,325581395	0	84,00847768	1	323
994	DCD 0	52,28199863	1	CMUAME 0	0,298592123	RehospIC 0	NA	NA	46,2	NA	0	0,791556728	41,54273769	5	432
995	DCD 0	47,34565366	1	CMUAME 0	0,496113644	RehospIC 2	0	NA	12,92682927	NA	8,064516129	14,70588235	0	5	765
996	DCD 0	97,02395619	1	CMUAME 0	0,70445865	RehospIC 0	NA	NA	16,22222222	NA	30,43478261	10,82621083	24,12046098	3	765
997	DCD 0	82,33264887	1	CMUAME 0	-0,276332883	RehospIC 0	13	103	28,45833333	NA	3,225806452	0,408163265	51,91384306	1	765
998	DCD 0	96,00821355	2	CMUAME 0	1,411605122	RehospIC 0	22	NA	10,57894737	NA	3,092783505	87,11217184	47,95591752	4	111
999	DCD 0	82,84188912	2	CMUAME 0	0,322241231	RehospIC 1	49	NA	11,3877551	NA	3,125	12	59,48916374	2	110
1000	DCD 0	65,50855578	1	CMUAME 0	0,767252591	RehospIC 0	9	34	49,5	80,33333333	2,325581395	14,74201474	90,11009211	1	79
1001	DCD 0	83,86858316	2	CMUAME 0	NA	RehospIC 0	37	NA	69,625	NA	14,28571429	0	54,21193288	4	765
1002	DCD 0	82,45585216	2	CMUAME 0	-0,07253682	RehospIC 2	NA	NA	27	9	15,78947368	5,345501956	135,8813171	1	765
1003	DCD 0	76,13141684	1	CMUAME 0	0,858368316	RehospIC 2	14	NA	25,08333333	NA	9,756097561	48,86363636	78,92911181	2	128
1004	DCD 0	88,56673511	2	CMUAME 0	0,858368316	RehospIC 0	22	NA	60,63636364	NA	0	0,436046512	48,19201533	1	285
1005	DCD 0	38,13552361	2	CMUAME 0	0,064124044	RehospIC 0	27	32	15,66666667	234,5	0	0	NA	1	765
1006	DCD 0	89,42915811	1	CMUAME 0	-0,141607012	RehospIC 0	1	62	32,18181818	616	38,0952381	12,83497884	183,9000154	2	765
1007	DCD 0	51,21697468	2	CMUAME 0	-0,10817059	RehospIC 0	0	11	532	248	14,28571429	0,4784689	129,573094	2	14
1008	DCD 0	80,95550993	1	CMUAME 0	0,838979978	RehospIC 1	11	50	14,54545455	NA	7,142857143	24,20470263	110,3580204	3	492
1009	DCD 0	76,07118412	2	CMUAME 0	0,257337429	RehospIC 1	2	NA	24,72222222	NA	10,71428571	8,525754885	156,0652097	2	765
1010	DCD 1	86,14373717	2	CMUAME 0	-1,236042733	RehospIC 0	24	NA	8,057142857	245	5,376344086	0,156985871	150,3699382	1	152
1011	DCD 0	82,68583162	1	CMUAME 0	-0,012940525	RehospIC 0	18	571	62,58333333	NA	5,882352941	0	38,73620681	1	103
1012	DCD 0	60,31485284	1	CMUAME 0	0,011160666	RehospIC 1	2	0	NA	NA	0	0,123762376	60,31024295	5	10
1013	DCD 0	79,98631075	1	CMUAME 0	0,378882355	RehospIC 1	4	60	9,140625	NA	2,272727273	56,40243902	137,0551669	4	116
1014	DCD 0	79,75633128	2	CMUAME 0	0,736175463	RehospIC 0	0	69	17,125	259	2,222222222	20,40816327	23,18573298	2	233
1015	DCD 1	82,84188912	1	CMUAME 0	0,490924306	RehospIC 0	1	NA	37,38461539	NA	5	100,5454546	61,87740412	3	5
1016	DCD 1	77,02395619	1	CMUAME 0	1,332371614	RehospIC 0	1	16	14,72727273	NA	15,38461539	21,53846154	66,88715264	4	132
1017	DCD 1	68,62696783	1	CMUAME 0	0,788317168	RehospIC 0	30	93	31,38888889	90,5	5,128205128	34,89425982	28,47367233	1	140
1018	DCD 0	83,48528405	1	CMUAME 0	-0,10817059	RehospIC 1	5	28	21,75	63	2,5	1,244813278	82,583986	1	765
1019	DCD 0	70,43942505	2	CMUAME 0	1,005571592	RehospIC 1	12	NA	46,18181818	NA	4,761904762	0	60,59802672	1	0
1020	DCD 0	88,73648186	2	CMUAME 0	-0,10817059	RehospIC 2	NA	NA	10,33333333	NA	0	0	80,44538598	2	765
1021	DCD 0	61,60985626	1	CMUAME 0	0,096725416	RehospIC 0	433	0	56	199	0	4,814814815	NA	1	42
1022	DCD 1	68,31759069	1	CMUAME 0	0,838979978	RehospIC 2	6	NA	17,05882353	NA	0	12,15469613	85,61906605	1	0
1023	DCD 0	66,0698152	2	CMUAME 0	0,378882355	RehospIC 0	7	NA	40,55555556	NA	4,166666667	6,183115339	33,32485622	2	165
1024	DCD 0	81,12525667	2	CMUAME 0	NA	RehospIC 0	5	NA	23,43478261	NA	3,846153846	1,08892922	40,69224698	2	765
1025	DCD 0	78,9705681	2	CMUAME 0	0,57121053	RehospIC 0	NA	NA	7,194444444	NA	8,620689655	84,45945946	45,88849679	5	34
1026	DCD 0	74,69404518	1	CMUAME 0	0,596403202	RehospIC 0	NA	NA	108	NA	5,882352941	3,162055336	182,6706182	2	127
1027	DCD 0	84,27104723	2	CMUAME 0	1,211739489	RehospIC 0	30	NA	46,83333333	NA	5,263157895	40,82840237	42,5049113	1	378
1028	DCD 0	82,09993155	2	CMUAME 0	-0,090784877	RehospIC 0	25	43	27,73076923	41	3,333333333	3,758389262	97,41997869	2	562
1029	DCD 0	76,35865845	1	CMUAME 0	-0,962112231	RehospIC 0	11	NA	20,36	NA	0	1,02189781	NA	1	11
1030	DCD 0	93,15811088	1	CMUAME 0	-0,10817059	RehospIC 0	25	NA	24,66666667	NA	0	0	67,54168139	4	59
1031	DCD 0	83,80835045	1	CMUAME 0	0,121749365	RehospIC 0	1	NA	50,85714286	NA	6,25	2,517482518	46,62777777	2	765
1032	DCD 0	85,72758385	1	CMUAME 0	1,083811669	RehospIC 1	1	NA	25,83333333	140	14,28571429	73,22515213	132,9109227	2	147
1033	DCD 0	98,32717317	2	CMUAME 0	-0,10817059	RehospIC 0	5	NA	21,31818182	NA	8	95,87426326	35,67494272	1	765
1034	DCD 0	82,31622177	1	CMUAME 0	-0,542259273	RehospIC 0	18	NA	14,75	NA	6,818181818	14,67710372	49,456544	5	765
1035	DCD 1	78,76249144	1	CMUAME 0	0,496113644	RehospIC 1	3	NA	21,04	NA	1,851851852	36,5159129	37,96427766	4	765
1036	DCD 0	81,44010951	2	CMUAME 0	-1,071033267	RehospIC 1	28	60	25,47619048	NA	9,375	6,617647059	104,2765282	1	765
1037	DCD 0	76,18069815	1	CMUAME 0	0,967505317	RehospIC 0	35	NA	41,94444444	NA	0	0	71,20524283	2	89
1038	DCD 1	86,49965777	2	CMUAME 0	0,343986248	RehospIC 1	3	NA	21,52941177	NA	13,63636364	41,07692308	55,91256592	1	765
1039	DCD 0	85,7412731	2	CMUAME 0	-0,085633222	RehospIC 1	6	NA	10,23404255	NA	1,886792453	93,25842697	35,92454714	4	197
1040	DCD 1	61,44284737	2	CMUAME 1	-0,10817059	RehospIC 0	28	110	21,62962963	241,5	1,960784314	1,436781609	NA	3	141
1041	DCD 0	70,46680356	1	CMUAME 0	0,7361305	RehospIC 1	1	NA	12,29411765	NA	0	2,772277228	49,55298106	1	765
1042	DCD 0	51,06913073	2	CMUAME 0	0,725219583	RehospIC 0	14	360	28,64705882	NA	0	5,461393597	NA	1	283
1043	DCD 1	80,02737851	2	CMUAME 0	0,858368316	RehospIC 0	1	NA	39,6	NA	13,63636364	7,116104869	49,74580447	4	25
1044	DCD 0	93,08692676	1	CMUAME 0	0,525159543	RehospIC 1	49	278	52,77777778	NA	21,73913044	0,357995227	82,02809996	2	275
1045	DCD 0	73,27310062	1	CMUAME 0	NA	RehospIC 1	NA	NA	42,85714286	NA	9,677419355	2,243211334	75,1778785	3	23
1046	DCD 0	77,33059548	1	CMUAME 0	-1,214903097	RehospIC 1	NA	NA	32,45454546	NA	5,405405405	96,25	100,9408098	2	765
1047	DCD 0	79,57289528	2	CMUAME 0	-0,494905951	RehospIC 0	NA	14	4	97,5	1,449275362	1,003764115	72,97402609	1	485
1048	DCD 0	58,98425736	2	CMUAME 1	-0,356711004	RehospIC 1	2	NA	39,33333333	NA	11,76470588	84,83606557	57,95002429	4	765
1049	DCD 0	83,38672142	2	CMUAME 0	0,496113644	RehospIC 1	1	NA	34,36363636	NA	0	94,34447301	78,85516037	1	765
1050	DCD 0	70,2587269	1	CMUAME 0	0,096725416	RehospIC 0	7	54	36,8	NA	4	0,128534704	9,863835701	1	765
1051	DCD 0	78,71321013	1	CMUAME 0	0,688297385	RehospIC 0	39	55	25,375	182	7,142857143	91,51291513	99,71472109	5	29
1052	DCD 0	80,47364819	1	CMUAME 0	0,574827391	RehospIC 1	NA	NA	69,91666667	NA	0	0,950118765	NA	3	765
1053	DCD 0	84,862423	1	CMUAME 0	0,660193957	RehospIC 2	4	NA	16,075	NA	7,407407407	96,4797914	90,28663097	4	368
1054	DCD 1	80,99110199	2	CMUAME 0	-0,57777378	RehospIC 1	59	NA	24,28571429	NA	6,060606061	95,99465955	NA	1	765
1055	DCD 1	75,88227242	1	CMUAME 0	0,575295577	RehospIC 0	NA	NA	19,36842105	NA	15,38461539	5,48245614	98,16305904	3	4
1056	DCD 0	77,68104038	2	CMUAME 0	1,211739489	RehospIC 1	6	15	38,27777778	135,75	8,333333333	5,535055351	114,0909018	4	765
1057	DCD 0	56,77481177	1	CMUAME 1	-0,085633222	RehospIC 0	35	NA	57,58333333	NA	0	1,454545455	53,99060569	1	365
1058	DCD 0	79,27994524	1	CMUAME 0	1,960680315	RehospIC 1	37	NA	82,5	NA	22,22222222	0	70,41682387	1	157
1059	DCD 0	75,90143737	2	CMUAME 0	0,770744953	RehospIC 1	6	NA	20,40540541	NA	2,222222222	105,1620648	60,88096847	2	765
1060	DCD 0	80,82409309	2	CMUAME 0	0,795542845	RehospIC 0	62	NA	24,36842105	NA	10	53,28571429	71,60424223	3	765
1061	DCD 1	79,50171116	2	CMUAME 0	0,660193957	RehospIC 1	69	NA	14,77777778	NA	6,060606061	10,72210066	84,85281374	3	765
1062	DCD 1	77,80698152	2	CMUAME 0	-0,244763543	RehospIC 0	7	NA	17,27272727	NA	8,695652174	101,4106583	63,36489646	3	1
1063	DCD 0	83,50444901	2	CMUAME 0	-0,221140924	RehospIC 0	5	0	50,72727273	77,71428571	3,703703704	145,12	43,16087315	2	124
1064	DCD 0	83,22792608	1	CMUAME 0	-1,586628446	RehospIC 0	0	NA	79	NA	6,666666667	102,2608696	31,25475363	3	1
1065	DCD 0	87,72621492	2	CMUAME 0	1,083811669	RehospIC 0	48	NA	53,58333333	NA	0	100,1369863	NA	1	111
1066	DCD 0	75,99726215	1	CMUAME 0	0,803593126	RehospIC 0	103	NA	49,16666667	NA	18,42105263	5,523255814	149,6784771	5	11
1067	DCD 0	86,66666667	2	CMUAME 0	0,238116095	RehospIC 1	24	NA	37,05	0	3,03030303	16,54676259	37,3132341	1	237
1068	DCD 0	86,78439425	1	CMUAME 0	0,496113644	RehospIC 0	27	NA	34,69230769	NA	0	0	52,47473274	5	38
1069	DCD 1	82,31074606	2	CMUAME 0	0,395758741	RehospIC 2	35	NA	28,5	NA	15,38461539	34,38914027	64,97703725	2	560
1070	DCD 0	87,80287474	1	CMUAME 0	-0,471199234	RehospIC 0	0	0	32,07692308	NA	9,375	100,7009346	79,56903351	2	1
1071	DCD 0	89,05954826	2	CMUAME 0	0,790076927	RehospIC 0	1	NA	51,06666667	NA	18,18181818	0	116,4355046	2	765
1072	DCD 0	55,66324435	1	CMUAME 0	-0,886772412	RehospIC 0	0	NA	53,5	NA	9,523809524	0	42,75799365	1	765
1073	DCD 0	86,89938398	2	CMUAME 0	1,211739489	RehospIC 0	3	NA	32,33333333	NA	10,71428571	91,50823828	71,61734044	1	90
1074	DCD 1	82,32169747	2	CMUAME 0	1,037371323	RehospIC 0	NA	NA	NA	NA	9,523809524	0,179533214	125,1655135	5	765
1075	DCD 0	75,16769336	2	CMUAME 0	-0,330446861	RehospIC 1	140	21	21,375	51	3,846153846	0	104,8777922	4	52
1076	DCD 0	70,54893908	2	CMUAME 0	0,858368316	RehospIC 1	NA	NA	7,228571429	NA	3,296703297	9,183673469	98,50374697	1	129
1077	DCD 1	85,96851472	1	CMUAME 0	0,516429677	RehospIC 0	18	NA	19,2	NA	12,5	135,2071006	94,4735008	4	7
1078	DCD 0	37,22108145	1	CMUAME 0	-0,724691657	RehospIC 0	279	NA	NA	NA	20	1,202749141	NA	1	2
1079	DCD 0	87,12936345	2	CMUAME 0	-0,10817059	RehospIC 0	25	122	31	183	0	0	51,87960223	1	448
1080	DCD 0	85,28405202	2	CMUAME 0	1,211739489	RehospIC 0	3	NA	17,89189189	123,6666667	4,166666667	0	177,1761343	1	765
1081	DCD 1	91,61943874	2	CMUAME 0	0,556064875	RehospIC 2	36	NA	32,66666667	NA	12	5,144694534	61,7143092	1	85
1082	DCD 1	59,88227242	2	CMUAME 0	0,284927956	RehospIC 2	1	NA	23,36363636	NA	8,695652174	2,337662338	86,77187769	2	765
1083	DCD 0	62,47501711	1	CMUAME 0	0,761988524	RehospIC 1	NA	NA	NA	NA	0	0	110,338471	3	765
1084	DCD 0	77,12525667	2	CMUAME 0	1,083811669	RehospIC 0	20	103	14,1025641	43,25	4,6875	74,40225035	55,00822813	4	371
1085	DCD 0	85,45927447	2	CMUAME 0	0,342070248	RehospIC 0	26	49	26,95238095	147	2,941176471	1,374045802	16,63853849	1	765
1086	DCD 1	93,01026694	1	CMUAME 0	0,986380021	RehospIC 0	11	NA	11,34782609	NA	4,545454546	50,23364486	129,2841618	2	83
1087	DCD 0	65,50855578	1	CMUAME 0	0,280899416	RehospIC 0	0	NA	10,58571429	NA	2,127659575	11,87270502	158,1869754	5	537
1088	DCD 0	77,76317591	1	CMUAME 0	0,566652888	RehospIC 1	7	13	19,55555556	NA	6,349206349	4,183535763	91,73617637	2	765
1089	DCD 0	80,04106776	1	CMUAME 0	0,545624136	RehospIC 0	19	NA	9,709090909	NA	3,076923077	13,32263242	71,62300766	1	112
1090	DCD 0	92,95550993	2	CMUAME 0	0,240146088	RehospIC 0	15	NA	18,66666667	NA	5,555555556	18,5106383	55,41944495	2	370
1091	DCD 0	87,93702943	1	CMUAME 0	0,413803363	RehospIC 0	38	NA	57,6	NA	18,75	90,34653465	33,3164539	5	75
1092	DCD 1	81,2128679	1	CMUAME 0	NA	RehospIC 1	21	NA	41,57142857	NA	10,34482759	6,849315069	69,94564334	2	765
1093	DCD 1	91,86584531	2	CMUAME 0	0,496113644	RehospIC 0	12	NA	26,93333333	NA	5,882352941	100,7194245	35,52046832	3	765
1094	DCD 1	63,94798084	1	CMUAME 0	0,496113644	RehospIC 0	4	NA	27,5	7	0	108,5536547	76,53624762	3	68
1095	DCD 0	95,17864476	1	CMUAME 0	-0,250794283	RehospIC 0	2	NA	NA	NA	8,695652174	1,639344262	56,03011917	1	765
1096	DCD 0	63,46338125	1	CMUAME 0	0,616750038	RehospIC 2	11	NA	29,90909091	185,3333333	7,692307692	5,312084993	154,456514	2	765
1097	DCD 1	82,29431896	1	CMUAME 0	-0,10817059	RehospIC 2	10	NA	18,65517241	34,25	4,761904762	40,4040404	57,88198036	1	765
1098	DCD 0	86,19301848	2	CMUAME 0	0,952947395	RehospIC 0	1	117	20,55555556	178,3333333	2,222222222	0,675675676	8,796254628	2	110
1099	DCD 1	82,94045175	1	CMUAME 1	-0,10817059	RehospIC 0	0	NA	9,830508475	NA	2,666666667	1,884253028	37,67055456	2	765
1100	DCD 1	78,34360027	2	CMUAME 0	1,671883678	RehospIC 1	NA	NA	12	NA	10	125,2427185	62,29482497	1	765
1101	DCD 0	72,42162902	1	CMUAME 0	0,57121053	RehospIC 0	NA	NA	10,26	NA	1,851851852	89,83666062	85,30468725	5	56
1102	DCD 0	74,20123203	2	CMUAME 0	NA	RehospIC 2	171	NA	8	NA	0	7,727975271	43,05536842	1	131
1103	DCD 0	87,75906913	1	CMUAME 0	-0,494905951	RehospIC 0	0	28	223	168	7,142857143	3,145695364	45,33599754	2	24
1104	DCD 0	86,60643395	2	CMUAME 0	1,494127684	RehospIC 2	1	NA	16,42553192	NA	9,45945946	0	46,47807856	2	765
1105	DCD 0	86,16290212	1	CMUAME 0	0,303299649	RehospIC 2	1	26	41,29411765	183	0	7,079646018	56,40417452	2	765
1106	DCD 0	75,67967146	1	CMUAME 0	-0,10817059	RehospIC 2	38	NA	20	NA	6,060606061	62,1835443	47,39715242	3	765
1107	DCD 0	81,48391513	2	CMUAME 0	0,57121053	RehospIC 0	5	NA	10,77777778	23	4,47761194	130,4132231	0	4	300
1108	DCD 0	98,81998631	2	CMUAME 0	-0,10817059	RehospIC 0	6	NA	13,28571429	NA	1,470588235	106,1046512	69,7517705	2	0
1109	DCD 1	70,16563997	1	CMUAME 0	1,083811669	RehospIC 2	0	NA	19,86363636	NA	9,433962264	54,03225807	104,6017005	3	116
1110	DCD 0	69,07597536	2	CMUAME 0	-0,10817059	RehospIC 0	273	390	155,5	216	0	0,165289256	53,85401923	1	64
1111	DCD 0	89,8973306	2	CMUAME 0	0,803593126	RehospIC 0	1	NA	13,76923077	NA	10,86956522	21,03505843	103,4643582	1	100
1112	DCD 0	56,27104723	1	CMUAME 0	1,083811669	RehospIC 0	39	NA	23,72727273	NA	4	6,474820144	47,15517368	5	124
1113	DCD 0	72,31485284	1	CMUAME 0	NA	RehospIC 0	6	NA	36,66666667	NA	0	89,62406015	123,5517017	5	56
1114	DCD 0	85,57700205	2	CMUAME 0	-1,080101248	RehospIC 0	1	19	14,46511628	103,6666667	0	5,079365079	40,56950854	1	765
1115	DCD 1	88,39972622	2	CMUAME 0	NA	RehospIC 1	3	NA	20,53571429	NA	4,878048781	74,68193384	59,74525103	3	3
1116	DCD 0	64,38056126	1	CMUAME 0	-0,098602206	RehospIC 0	4	NA	37,1875	NA	2,127659575	3,694267516	40,97980297	3	60
1117	DCD 0	85,21013005	2	CMUAME 0	-0,025417309	RehospIC 0	2	NA	6,804123711	NA	1,886792453	104,4843049	18,81564299	2	765
1118	DCD 0	50,7816564	1	CMUAME 0	0,858368316	RehospIC 0	NA	26	22,45	0	2,631578947	77,57774141	NA	4	765
1119	DCD 0	84,39698836	2	CMUAME 0	0,767252591	RehospIC 0	0	45	22,19354839	NA	2,857142857	100,990099	34,88018544	1	765
1120	DCD 0	74,83093771	2	CMUAME 0	0,475897519	RehospIC 0	14	26	20,11428571	229,3333333	2,083333333	97,36477115	78,78605231	5	41
1121	DCD 0	57,28678987	2	CMUAME 1	1,083811669	RehospIC 0	24	NA	16,6969697	NA	9,433962264	4,801920768	59,35967724	3	3
1122	DCD 1	83,18412047	1	CMUAME 0	1,138775186	RehospIC 1	3	NA	56	NA	9,090909091	1,404494382	70,51436828	3	27
1123	DCD 0	83,81930185	1	CMUAME 0	0,343536342	RehospIC 0	42	NA	29,11111111	NA	8,823529412	11,58989599	60,5975295	3	765
1124	DCD 0	70,75701574	2	CMUAME 0	0,57121053	RehospIC 2	NA	NA	43	73	24,24242424	0,811688312	50,15250957	3	765
1125	DCD 0	88,47091034	1	CMUAME 0	NA	RehospIC 0	4	NA	19,53658537	NA	5,357142857	0	30,64270861	2	19
1126	DCD 0	80,678987	2	CMUAME 0	1,211739489	RehospIC 0	NA	9	25,375	61,33333333	6,060606061	76,25754527	153,9693932	2	29
1127	DCD 0	76,42162902	1	CMUAME 0	-0,880084948	RehospIC 0	10	NA	26,5	NA	2,43902439	92,79141104	53,82688766	3	43
1128	DCD 0	65,82067077	2	CMUAME 0	0,70445865	RehospIC 1	5	NA	42,46153846	NA	5,882352941	96,22641509	87,49577413	4	56
1129	DCD 0	90,36824093	2	CMUAME 0	0,480973197	RehospIC 0	22	39	9,634615385	NA	0	90,45801527	44,53071448	3	765
1130	DCD 1	86,36002738	1	CMUAME 0	0,790076927	RehospIC 1	13	NA	23,48387097	22	6,818181818	1,509433962	149,5277666	1	474
1131	DCD 0	88,14510609	2	CMUAME 0	0,566652888	RehospIC 0	9	NA	33,84615385	NA	0	25,65130261	77,09932881	1	765
1132	DCD 1	67,95893224	2	CMUAME 0	1,671883678	RehospIC 0	3	NA	36,42857143	NA	12,5	0	135,5922391	1	138
1133	DCD 0	48,03285421	1	CMUAME 0	0,57121053	RehospIC 0	7	46	98,57142857	NA	9,090909091	0	NA	1	6
1134	DCD 0	61,59069131	2	CMUAME 0	NA	RehospIC 0	13	55	44,08333333	NA	5,555555556	93,26047359	99,09798754	3	97
1135	DCD 0	87,14031485	1	CMUAME 0	0,475897519	RehospIC 0	3	NA	32,25	NA	0	4,139072848	59,33556925	1	1
1136	DCD 0	62,75975359	1	CMUAME 0	0,475897519	RehospIC 1	14	NA	54,69230769	206,5	5	1,925391095	22,13463236	3	765
1137	DCD 1	84,10130048	2	CMUAME 0	NA	RehospIC 0	84	NA	55,33333333	NA	0	0	48,45334291	1	699
1138	DCD 0	71,56741958	2	CMUAME 0	NA	RehospIC 0	14	0	59,625	48,09090909	0	0,168067227	61,89941099	2	43
1139	DCD 1	89,65092403	1	CMUAME 0	-0,10817059	RehospIC 0	NA	NA	38,57142857	NA	4,545454546	0,613496933	74,52630284	4	198
1140	DCD 0	94,45037645	2	CMUAME 0	0,858368316	RehospIC 0	8	5	78,14285714	NA	9,090909091	99,50248756	0	2	273
1141	DCD 0	69,65092403	1	CMUAME 0	-0,090934369	RehospIC 0	4	NA	25,07407407	NA	5,405405405	4,240766074	45,17696577	2	55
1142	DCD 0	54,954141	1	CMUAME 1	0,858368316	RehospIC 0	3	NA	40,14285714	335	13,63636364	0,390625	NA	1	765
1143	DCD 0	66,81177276	1	CMUAME 0	0,576701355	RehospIC 0	NA	NA	27,57894737	96,5	0	1,111111111	38,05097123	2	765
1144	DCD 0	91,35660507	2	CMUAME 0	1,211739489	RehospIC 2	17	NA	24,76923077	NA	19,04761905	11,9949495	78,55831909	1	113
1145	DCD 1	83,15674196	1	CMUAME 0	-0,432633167	RehospIC 2	5	NA	6,488636364	32,66666667	2,139037433	26,04340568	53,30166621	2	0
1146	DCD 1	75,17316906	1	CMUAME 1	0,936657284	RehospIC 2	19	NA	37,57142857	NA	9,375	1,736613604	45,14303545	2	244
1147	DCD 0	75,08555784	2	CMUAME 0	0,616512853	RehospIC 0	3	620	24,96153846	6	2,5	1,179941003	39,02029298	2	10
1148	DCD 0	93,61533196	2	CMUAME 0	1,320097328	RehospIC 0	17	NA	60,42857143	NA	9,090909091	0,769230769	39,81134765	1	350
1149	DCD 1	88,31211499	2	CMUAME 0	0,70445865	RehospIC 0	9	NA	53,81818182	NA	14,28571429	98,56	112,4246267	1	127
1150	DCD 0	81,94934976	1	CMUAME 0	0,795542845	RehospIC 0	115	NA	161	NA	12,5	86,03667137	56,40090954	1	277
1151	DCD 0	88,30663929	2	CMUAME 0	0,57121053	RehospIC 0	2	30	27,90909091	NA	6,451612903	139,6914446	29,46573183	5	124
1152	DCD 0	85,59890486	2	CMUAME 0	-0,10817059	RehospIC 0	NA	19	77	87,5	0	0,116414435	76,50471284	1	446
1153	DCD 0	63,35934292	1	CMUAME 0	0,574385587	RehospIC 0	2	16	37,11111111	596	0	0,129366106	38,10348169	1	54
1154	DCD 1	84,58042437	2	CMUAME 0	0,938869978	RehospIC 0	NA	NA	36,09090909	NA	16,66666667	104,3659044	0	2	765
1155	DCD 0	76,61054073	1	CMUAME 0	-0,10817059	RehospIC 1	11	22	19,03846154	NA	0	0,718390805	204,7984311	2	765
1156	DCD 0	63,39493498	2	CMUAME 0	1,083811669	RehospIC 1	43	176	30,83333333	NA	8	89,6353167	96,1330536	3	765
1157	DCD 1	88,5174538	1	CMUAME 0	0,099490728	RehospIC 0	4	NA	21,66666667	NA	23,07692308	57,04467354	71,68920424	3	176
1158	DCD 0	82,01232033	2	CMUAME 0	0,413803363	RehospIC 1	3	NA	13,09375	68	7,692307692	5,904761905	44,15416319	3	420
1159	DCD 0	80,1889117	2	CMUAME 0	-0,880084948	RehospIC 1	3	NA	12,02941177	NA	11,11111111	102,0992366	93,26908288	3	765
1160	DCD 0	65,76317591	1	CMUAME 0	-0,880084948	RehospIC 0	NA	NA	28,71428571	NA	8,333333333	11,17764471	116,3544039	3	130
1161	DCD 0	76,04654346	1	CMUAME 0	0,377811525	RehospIC 0	6	NA	25,36363636	NA	6,666666667	0,888099467	26,45131402	4	384
1162	DCD 0	86,82546201	1	CMUAME 0	NA	RehospIC 0	1	21	34,05	226	3,846153846	9,383753501	17,84759201	3	765
1163	DCD 0	37,2019165	2	CMUAME 0	0,36492491	RehospIC 0	14	158	45,57142857	NA	5,555555556	0	NA	2	241
1164	DCD 0	84,68720055	2	CMUAME 0	0,596403202	RehospIC 0	5	NA	29,85	NA	10,81081081	27,23076923	187,5692158	1	182
1165	DCD 0	80,61327858	2	CMUAME 0	0,895009522	RehospIC 0	10	NA	62,72727273	NA	13,33333333	0	33,53549542	3	0
1166	DCD 0	87,83572895	2	CMUAME 0	0,2538367	RehospIC 0	2	42	16	NA	2,702702703	5,316973415	99,48373625	2	765
1167	DCD 0	95,73990418	2	CMUAME 0	-0,10817059	RehospIC 0	3	55	37,35714286	115,3333333	0	13,85642738	77,20492371	2	167
1168	DCD 0	76,95277207	2	CMUAME 0	NA	RehospIC 0	NA	NA	22,03846154	NA	5,263157895	81,36300417	144,9231211	3	203
1169	DCD 0	84,61327858	2	CMUAME 0	0,096725416	RehospIC 0	27	NA	19,97058824	NA	0	0,383631714	NA	1	765
1170	DCD 0	92,26283368	2	CMUAME 0	-0,10817059	RehospIC 2	7	NA	21,83870968	NA	7,317073171	107,3972603	54,27805043	2	765
1171	DCD 0	57,03764545	1	CMUAME 0	0,858368316	RehospIC 0	32	95	86	NA	0	0	42,76052963	2	32
1172	DCD 0	87,40314853	2	CMUAME 0	-0,256939258	RehospIC 2	32	NA	14,91666667	NA	1,960784314	24,3373494	35,80695058	4	765
1173	DCD 0	86,87748118	2	CMUAME 0	-1,214903097	RehospIC 0	6	435	41,36363636	NA	5	0	48,29803561	1	111
1174	DCD 1	79,73990418	1	CMUAME 0	-0,10817059	RehospIC 1	NA	NA	31,6	207	0	74,69670711	72,8716533	1	765
1175	DCD 0	87,54551677	1	CMUAME 0	0,004841519	RehospIC 0	4	NA	29,07407407	NA	3,125	18,85644769	36,23701487	2	0
1176	DCD 0	82,94592745	1	CMUAME 0	0,540826233	RehospIC 0	45	NA	19,10714286	NA	2,43902439	0,811907984	65,07135463	4	53
1177	DCD 1	92,32032854	1	CMUAME 0	-0,471199234	RehospIC 0	13	NA	28,71428571	NA	6,896551724	76,20192308	89,22002195	2	35
1178	DCD 0	83,6495551	1	CMUAME 0	0,70445865	RehospIC 1	4	NA	36,91666667	NA	11,76470588	95,9223301	116,037978	5	765
1179	DCD 0	76,29295003	2	CMUAME 0	0,575295577	RehospIC 0	4	231	32,375	NA	5	108,0645161	26,66584468	1	765
1180	DCD 1	81,16632444	1	CMUAME 0	0,57121053	RehospIC 1	18	NA	20,20588235	NA	9,302325581	101,5320334	84,14473704	3	765
1181	DCD 0	64,01642711	2	CMUAME 0	1,501600456	RehospIC 2	21	NA	9,741935484	NA	0	110,940499	133,1500727	5	765
1182	DCD 1	74,18480493	2	CMUAME 0	-0,244763543	RehospIC 1	13	NA	21,70588235	NA	5,714285714	27,71084337	96,36577513	3	765
1183	DCD 1	89,32511978	2	CMUAME 0	0,342070248	RehospIC 0	26	NA	21,16129032	NA	5,405405405	79,77369166	49,31297463	3	349
1184	DCD 0	83,33470226	2	CMUAME 1	-0,012793029	RehospIC 0	NA	NA	NA	NA	50	0,182815357	14,51406153	1	24
1185	DCD 0	81,51950719	2	CMUAME 0	-0,831305828	RehospIC 0	1	108	34,13333333	NA	6,25	10,93990755	44,11589193	3	60
1186	DCD 0	98,08898015	2	CMUAME 0	0,000182506	RehospIC 0	10	NA	18,82758621	NA	5,882352941	104,9657534	65,09577602	2	765
1187	DCD 0	81,70020534	1	CMUAME 0	-1,080101248	RehospIC 0	1	NA	51,57142857	NA	0	6,464646465	66,80002787	5	765
1188	DCD 0	74,6201232	2	CMUAME 0	-1,080101248	RehospIC 0	34	54	86,57142857	184,5	7,692307692	0,756429652	NA	2	263
1189	DCD 0	79,00068446	1	CMUAME 0	0,089748743	RehospIC 0	14	244	64,25	182	0	4,049079755	58,57218032	2	277
1190	DCD 0	86,45037645	2	CMUAME 0	0,745615749	RehospIC 1	8	NA	11,66666667	NA	18,75	12,39067055	120,7178529	3	765
1191	DCD 0	66,40383299	1	CMUAME 1	-0,10817059	RehospIC 2	8	0	18,10810811	NA	14,1025641	20,63492064	55,56502059	3	0
1192	DCD 1	81,90554415	2	CMUAME 0	0,496113644	RehospIC 0	1	NA	13,91666667	NA	0	163,4730539	111,8637967	5	765
1193	DCD 0	82,24503765	2	CMUAME 0	1,105716644	RehospIC 0	0	24	23,88	NA	3,225806452	2,337228715	49,21924795	1	220
1194	DCD 0	82,56262834	1	CMUAME 0	0,192323863	RehospIC 0	1	NA	32,42857143	NA	20,83333333	95,32520325	42,17400159	5	1
1195	DCD 0	72,29021218	1	CMUAME 0	NA	RehospIC 0	7	NA	51,16666667	NA	4,761904762	8,078335373	95,37719374	1	168
1196	DCD 0	66,69130732	1	CMUAME 0	-0,180286033	RehospIC 0	NA	1	21,88888889	49,5	23,33333333	0,530503979	27,48915532	3	765
1197	DCD 1	88,56125941	1	CMUAME 0	0,726392694	RehospIC 2	4	NA	25,42857143	NA	5,555555556	2,413793103	149,8081325	3	207
1198	DCD 0	87,6550308	2	CMUAME 0	NA	RehospIC 0	NA	NA	NA	NA	22,22222222	0	67,69005159	3	765
1199	DCD 0	59,45790554	1	CMUAME 1	0,858368316	RehospIC 0	36	163	46,05882353	211	4,761904762	0,23557126	99,02751067	3	31
1200	DCD 0	76,79123888	1	CMUAME 0	0,986380021	RehospIC 0	2	42	30,47368421	NA	0	0,515463918	68,81704904	1	406
1201	DCD 0	59,86584531	1	CMUAME 0	-0,171296023	RehospIC 2	7	NA	26,55555556	57	0	14,76510067	107,0803456	2	765
1202	DCD 0	47,88227242	1	CMUAME 0	0,57121053	RehospIC 0	1	127	39,84210526	NA	4	0	32,90305807	2	183
1203	DCD 1	81,38809035	2	CMUAME 0	0,035332105	RehospIC 0	10	8	12,97142857	NA	7,843137255	81,88976378	44,75938758	1	63
1204	DCD 0	78,92128679	1	CMUAME 0	1,235214911	RehospIC 0	NA	NA	NA	NA	20	0,744047619	NA	1	765
1205	DCD 0	45,25393566	1	CMUAME 0	-1,214903097	RehospIC 0	207	NA	42,6	NA	13,33333333	0,137174211	59,50356019	2	164
1206	DCD 1	83,40588638	1	CMUAME 0	0,222727031	RehospIC 0	4	NA	14,0952381	NA	3,571428571	4,866562009	73,09521345	2	151
1207	DCD 0	68,81861739	1	CMUAME 0	0,029094126	RehospIC 0	0	247	54,41666667	NA	5,555555556	0	66,24813894	1	765
1208	DCD 0	92,3504449	2	CMUAME 0	0,496113644	RehospIC 0	57	NA	27,5	NA	0	43,40425532	20,12803849	2	765
1209	DCD 1	85,42094456	1	CMUAME 0	-0,531156534	RehospIC 0	1	NA	25,25	NA	5,714285714	2,315789474	43,54164131	2	765
1210	DCD 1	91,21423682	2	CMUAME 0	1,141671102	RehospIC 0	12	NA	10,73913044	NA	7,692307692	0	NA	4	273
1211	DCD 0	88,98562628	1	CMUAME 0	0,299618683	RehospIC 1	10	NA	19,30434783	242	5,555555556	99,22630561	87,92677285	2	78
1212	DCD 0	65,08145106	1	CMUAME 0	0,175766724	RehospIC 0	2	NA	25,91304348	NA	7,692307692	2,993197279	49,8257373	1	234
1213	DCD 0	70,50787132	1	CMUAME 0	0,619520618	RehospIC 0	NA	NA	23,95	NA	0	47,80316345	107,3631428	3	765
1214	DCD 1	71,01711157	1	CMUAME 0	0,571675824	RehospIC 0	2	1	26,45	NA	4,166666667	0	157,8989621	3	765
1215	DCD 0	84,25735797	1	CMUAME 0	0,57121053	RehospIC 0	15	35	29,41666667	NA	19,04761905	2,385008518	139,51724	2	765
1216	DCD 0	20,55578371	1	CMUAME 0	-0,10817059	RehospIC 0	22	NA	14,41860465	66,2	1,694915254	0,606980273	NA	1	97
1217	DCD 0	82,00684463	1	CMUAME 0	1,148522972	RehospIC 0	2	NA	21,92	NA	0	0	NA	1	765
1218	DCD 0	67,93976728	2	CMUAME 0	1,046602779	RehospIC 0	1	NA	35,86666667	NA	4,347826087	1,726844584	35,09840608	2	73
1219	DCD 0	91,16495551	2	CMUAME 0	1,494127684	RehospIC 1	3	NA	26,69565217	NA	6,896551724	0	24,90573277	2	765
1220	DCD 0	82,64202601	2	CMUAME 0	-0,136216526	RehospIC 2	1	NA	7,71875	NA	3,75	108,3657588	75,0483533	2	16
1221	DCD 0	74,67761807	1	CMUAME 0	-0,221140924	RehospIC 0	6	0	106,3333333	210	8,333333333	0,446428571	49,92402477	1	379
1222	DCD 0	79,44147844	2	CMUAME 0	0,660193957	RehospIC 0	6	13	30,11764706	115,3333333	3,571428571	95,39594844	39,59178433	4	287
1223	DCD 0	85,88911704	2	CMUAME 0	0,57121053	RehospIC 0	9	119	14	NA	3,636363636	0	74,47572582	1	765
1224	DCD 0	58,40657084	1	CMUAME 0	0,112802322	RehospIC 0	2	NA	31,38888889	NA	0	2,118644068	34,45546165	3	23
1225	DCD 0	75,22245038	1	CMUAME 0	NA	RehospIC 1	10	54	17,03846154	79	0	5,840707965	74,91182332	2	141
1226	DCD 0	70,73237509	2	CMUAME 0	0,044559875	RehospIC 0	5	92	31,78947368	326	0	66,87022901	62,93865722	2	316
1227	DCD 0	43,4825462	1	CMUAME 0	0,858368316	RehospIC 2	2	NA	60,66666667	0	2,857142857	0,245398773	140,2618358	1	765
1228	DCD 0	80,26009583	2	CMUAME 0	0,529915333	RehospIC 0	11	NA	57,75	NA	11,76470588	0,713012478	58,85269529	1	765
1229	DCD 0	69,42915811	1	CMUAME 0	0,566652888	RehospIC 0	NA	NA	NA	0	1,351351351	1,824817518	152,5101287	3	765
1230	DCD 0	68,25188227	1	CMUAME 0	1,211739489	RehospIC 0	70	190	67,55555556	NA	0	0,479616307	31,76071497	1	765
1231	DCD 0	68,82956879	2	CMUAME 0	0,858368316	RehospIC 2	3	NA	10,525	NA	6,896551724	96,08247423	54,25517258	3	765
1232	DCD 0	63,58658453	1	CMUAME 0	-1,190988218	RehospIC 0	NA	NA	73,75	NA	18,18181818	1,397205589	NA	4	765
1233	DCD 0	80,09034908	2	CMUAME 0	0,127700981	RehospIC 1	0	NA	11,6097561	NA	6,451612903	93,13572543	22,82622055	5	193
1234	DCD 0	78,11088296	1	CMUAME 0	0,496113644	RehospIC 1	16	NA	38,53333333	NA	3,448275862	10,15384615	51,40089468	5	113
1235	DCD 0	64,6844627	2	CMUAME 0	0,350586521	RehospIC 0	0	36	28,58823529	30	3,03030303	0,362318841	42,14916168	1	377
1236	DCD 0	84,93908282	1	CMUAME 0	-0,676107397	RehospIC 0	2	NA	22,41935484	NA	2,5	18,82352941	34,3764546	2	149
1237	DCD 0	98,58453114	2	CMUAME 0	0,814751222	RehospIC 0	15	NA	30,83333333	NA	3,846153846	0	138,5878795	1	765
1238	DCD 0	65,70568104	1	CMUAME 0	1,083811669	RehospIC 1	3	5	32,55555556	NA	2,857142857	11,07913669	31,02969449	1	6
1239	DCD 0	77,41273101	1	CMUAME 0	0,844863897	RehospIC 0	3	NA	40,41176471	NA	13,63636364	0	51,84098771	2	29
1240	DCD 1	89,14715948	2	CMUAME 0	0,32902808	RehospIC 0	2	NA	13,97142857	NA	4,651162791	87,54152824	147,4562677	2	765
1241	DCD 0	87,4934976	1	CMUAME 0	0,903154287	RehospIC 0	151	258	112,5	179	0	0	41,02998288	1	765
1242	DCD 0	84,82683094	1	CMUAME 0	0,050397277	RehospIC 0	3	23	39,25	89	2,564102564	7,094594595	49,41869658	2	192
1243	DCD 0	76,92813142	2	CMUAME 0	0,457838012	RehospIC 0	3	NA	9,654545455	NA	3,278688525	82,8358209	102,6394896	3	370
1244	DCD 0	58,63655031	1	CMUAME 0	0,858368316	RehospIC 0	3	NA	12,22222222	NA	0	1,587301587	NA	5	765
1245	DCD 0	66,39835729	1	CMUAME 0	-0,0895643	RehospIC 0	18	42	47,44444444	85,5	0	2,425373134	31,31611781	1	355
1246	DCD 0	84,81861739	2	CMUAME 0	1,083811669	RehospIC 0	27	9	29,27272727	NA	2,380952381	11,65048544	59,60421703	1	73
1247	DCD 0	85,47570157	1	CMUAME 0	0,555910049	RehospIC 1	1	NA	26,2	NA	20	0	NA	2	765
1248	DCD 0	62,14921287	1	CMUAME 0	NA	RehospIC 1	107	NA	154	NA	33,33333333	0	65,84330857	3	31
1249	DCD 0	58,45585216	1	CMUAME 0	0,790076927	RehospIC 2	NA	NA	14,35714286	NA	8,860759494	97,9661017	53,12630743	4	765
1250	DCD 0	74,45037645	1	CMUAME 0	NA	RehospIC 2	4	NA	39,91666667	NA	3,846153846	6,017699115	117,0751752	4	765
1251	DCD 0	81,07049966	2	CMUAME 0	1,211739489	RehospIC 2	0	33	7,671875	81,33333333	3,846153846	84,28805237	125,7719241	1	765
1252	DCD 0	41,36618754	2	CMUAME 0	0,895009522	RehospIC 0	3	48	14,13157895	NA	0	0	54,09609532	3	180
1253	DCD 0	82,54620123	1	CMUAME 0	0,858368316	RehospIC 2	2	NA	49,69230769	NA	8,333333333	98,19694868	122,0917756	4	765
1254	DCD 0	78,21492129	2	CMUAME 0	NA	RehospIC 0	25	NA	16,55882353	NA	2,702702703	0	50,74181296	3	105
1255	DCD 0	71,61396304	2	CMUAME 0	0,660193957	RehospIC 0	2	NA	56	NA	6,25	21,41453831	67,52682318	1	765
1256	DCD 0	56,22724162	2	CMUAME 1	-0,10817059	RehospIC 0	7	48	18,77419355	NA	0	101,10957	81,45452508	3	0
1257	DCD 0	91,54825462	2	CMUAME 0	0,563661834	RehospIC 0	0	0	15,33333333	NA	4,878048781	78,17460318	40,48962413	1	0
1258	DCD 0	89,09240246	1	CMUAME 0	0,480973197	RehospIC 0	0	NA	22,24324324	NA	13,46153846	98,46517119	55,40111987	1	765
1259	DCD 1	88,30390144	2	CMUAME 0	1,046602779	RehospIC 0	17	104	18,11111111	NA	9,302325581	0	87,29059649	1	550
1260	DCD 0	58,72416153	1	CMUAME 0	0,287444393	RehospIC 0	4	NA	43,8125	NA	0	4,079110012	75,22412566	1	22
1261	DCD 1	90,26146475	1	CMUAME 0	0,858368316	RehospIC 0	5	NA	20,37931035	NA	3,921568628	15,129683	93,67108379	2	371
1262	DCD 0	62,74058864	1	CMUAME 0	NA	RehospIC 0	10	270	50,4	NA	4	97,2322503	25,11911303	3	69
1263	DCD 0	91,95893224	2	CMUAME 0	0,293760323	RehospIC 0	21	37	18,95833333	NA	3,571428571	0	41,82123745	1	765
1264	DCD 0	57,30321698	1	CMUAME 1	0,20436464	RehospIC 0	3	NA	29,47619048	NA	4,347826087	0,61633282	33,29166935	1	186
1265	DCD 0	92,15058179	1	CMUAME 0	0,725219583	RehospIC 0	3	NA	12,5106383	NA	2,040816327	0	17,64557984	2	765
1266	DCD 0	51,86858316	1	CMUAME 0	0,57121053	RehospIC 2	90	4	33,25	NA	8,333333333	1,731601732	33,02940508	5	765
1267	DCD 0	69,92197125	2	CMUAME 0	0,660193957	RehospIC 0	12	NA	30,33333333	NA	3,03030303	0	29,52480817	3	436
1268	DCD 0	69,7412731	1	CMUAME 0	1,083811669	RehospIC 1	6	NA	43	NA	5	6,657018813	80,52857498	1	765
1269	DCD 0	81,43737166	1	CMUAME 0	0,257337429	RehospIC 0	NA	NA	66,54545455	NA	5,263157895	92,125	81,45775844	1	765
1270	DCD 0	55,26351814	1	CMUAME 0	0,526040153	RehospIC 0	3	106	21,5	168	3,03030303	0	34,25408995	1	0
1271	DCD 0	81,54962355	2	CMUAME 0	0,688297385	RehospIC 0	11	60	17,5	NA	0	4,455445545	33,11350047	1	265
1272	DCD 0	72,92539357	1	CMUAME 0	NA	RehospIC 1	14	NA	52	13	7,692307692	1,82038835	56,27376185	5	281
1273	DCD 0	78,13004791	2	CMUAME 0	-0,697313148	RehospIC 2	30	NA	19,92857143	43,5	6,976744186	97,74590164	99,84788243	4	765
1274	DCD 0	78,31895962	2	CMUAME 0	0,125046408	RehospIC 0	5	0	20,21052632	26	5	106,4833006	96,73681315	2	248
1275	DCD 0	72,48186174	2	CMUAME 0	0,858368316	RehospIC 0	34	118	34,33333333	NA	3,333333333	0,132625995	NA	1	765
1276	DCD 1	87,18959617	2	CMUAME 0	-0,012940525	RehospIC 1	2	NA	36,0625	NA	0	7,263513514	125,1292595	2	105
1277	DCD 0	78,9596167	1	CMUAME 0	-0,10817059	RehospIC 1	11	NA	16,6875	NA	5,882352941	97,62282092	64,38862329	3	15
1278	DCD 0	49,88637919	2	CMUAME 0	0,192323863	RehospIC 0	29	NA	27,66666667	NA	2,631578947	7,152317881	NA	2	765
1279	DCD 0	88,79397673	2	CMUAME 0	0,45161636	RehospIC 0	1	10	17,4375	20	4,166666667	71,1509716	48,87126746	1	765
1280	DCD 1	78,56810404	2	CMUAME 0	-1,080101248	RehospIC 2	NA	NA	38	26	26,08695652	66,23931624	57,5946316	2	765
1281	DCD 0	86,10540726	1	CMUAME 0	0,790076927	RehospIC 0	7	46	31,25	NA	5,263157895	2,148997135	120,0854073	3	765
1282	DCD 0	80,24640657	1	CMUAME 0	0,822778844	RehospIC 2	8	NA	37	NA	10,71428571	4,859813084	107,0583815	4	178
1283	DCD 0	83,03353867	1	CMUAME 0	-0,536599745	RehospIC 0	63	455	15,80434783	91	1,724137931	0,892857143	71,0136229	1	274
1284	DCD 0	88,58590007	1	CMUAME 0	0,788317168	RehospIC 0	6	NA	26,25	NA	0	37,15976331	44,14846661	1	0
1285	DCD 0	91,4934976	2	CMUAME 0	-0,10817059	RehospIC 0	12	NA	26,83333333	NA	4,347826087	97,56097561	33,07660966	1	765
1286	DCD 0	76,98288843	1	CMUAME 0	1,063814676	RehospIC 0	5	15	71,5	67	8,333333333	0,463678516	79,95805609	1	59
1287	DCD 0	82,0752909	1	CMUAME 0	-0,10817059	RehospIC 1	6	20	35,18181818	NA	7,692307692	2,935779817	94,10240812	3	473
1288	DCD 0	85,61806982	2	CMUAME 0	-0,599183609	RehospIC 2	30	NA	15,42857143	NA	14,81481482	109,8802395	69,28315322	4	765
1289	DCD 0	46,87474333	1	CMUAME 1	-0,404854541	RehospIC 0	4	269	34	NA	5,555555556	0,182481752	74,444085	2	209
1290	DCD 0	60,75564682	2	CMUAME 1	-0,555032642	RehospIC 0	52	33	NA	359	25	7,5	33,58279801	2	26
1291	DCD 1	66,16837782	2	CMUAME 1	1,563332102	RehospIC 1	2	NA	13,3030303	NA	4	102,3913044	91,36600399	3	50
1292	DCD 0	53,99589322	1	CMUAME 0	1,148522972	RehospIC 0	1	NA	39,63157895	NA	3,703703704	3,846153846	19,66431449	2	765
1293	DCD 0	83,94798084	2	CMUAME 0	NA	RehospIC 0	4	NA	43,88888889	NA	4,761904762	0	84,85281374	4	404
1294	DCD 0	85,98494182	2	CMUAME 0	0,496113644	RehospIC 0	4	204	29,75	268	0	101,9966722	82,01632733	5	765
1295	DCD 0	88,1724846	2	CMUAME 0	0,844863897	RehospIC 0	12	NA	22,11111111	NA	0	1,771117166	NA	2	188
1296	DCD 0	74,62559891	1	CMUAME 0	NA	RehospIC 1	26	432	79,4	NA	0	4,007633588	39,24079631	2	280
1297	DCD 0	80,57768652	2	CMUAME 0	1,083811669	RehospIC 0	13	10	24,08823529	NA	0	10,47619048	41,14147499	1	765
1298	DCD 0	61,99315537	1	CMUAME 0	-0,643141301	RehospIC 0	0	0	93,25	87	5,555555556	0,188323917	NA	1	178
1299	DCD 0	79,80287474	2	CMUAME 0	1,459458353	RehospIC 1	3	NA	16,58333333	NA	0	5,383580081	44,96799089	1	765
1300	DCD 0	85,0513347	1	CMUAME 0	1,211739489	RehospIC 0	NA	NA	NA	NA	33,33333333	0,143266476	NA	2	765
1301	DCD 0	83,96988364	1	CMUAME 0	-0,10817059	RehospIC 0	1	91	48,66666667	177	4,761904762	0,16722408	NA	3	0
1302	DCD 0	74,63655031	1	CMUAME 0	0,858368316	RehospIC 0	NA	NA	70	NA	7,692307692	1,748251748	193,8088695	1	32
1303	DCD 1	77,13073238	2	CMUAME 0	0,970451417	RehospIC 0	3	3	30,34782609	171	5,454545455	18,48225214	66,95148454	4	0
1304	DCD 1	86,89117043	2	CMUAME 0	0,726392694	RehospIC 1	11	NA	47,16666667	NA	7,692307692	0,53619303	63,12125737	1	9
1305	DCD 0	74,17111567	1	CMUAME 0	-1,236042733	RehospIC 0	35	NA	87,83333333	NA	0	100,3231018	0	5	116
1306	DCD 0	88,22997947	1	CMUAME 0	0,496113644	RehospIC 0	2	NA	49,84615385	NA	0	1,340482574	166,4816824	3	370
1307	DCD 0	62,93223819	1	CMUAME 0	0,364344976	RehospIC 0	23	NA	14,7	NA	6,818181818	28,125	41,13820011	5	104
1308	DCD 0	87,84941821	2	CMUAME 0	NA	RehospIC 0	35	59	18,2195122	NA	1,694915254	133,9925834	61,82925805	3	765
1309	DCD 0	76,78028747	2	CMUAME 0	0,202614227	RehospIC 0	4	46	21,58823529	197	4,651162791	15,44715447	51,9764734	2	765
1310	DCD 0	79,47980835	1	CMUAME 1	0,770744953	RehospIC 0	1	NA	24,73913044	NA	6,976744186	104,0376851	47,36896363	5	308
1311	DCD 0	55,07186858	1	CMUAME 0	NA	RehospIC 0	33	NA	70,33333333	NA	9,090909091	1,008645533	22,96406715	1	33
1312	DCD 1	86,21218344	2	CMUAME 0	0,972715075	RehospIC 0	21	28	22,52173913	NA	4,878048781	1,502504174	115,1378572	3	199
1313	DCD 0	77,82614648	2	CMUAME 0	-0,07253682	RehospIC 1	NA	NA	39,27272727	NA	4	2,503681885	82,45842618	3	20
1314	DCD 0	77,03216975	2	CMUAME 0	-0,454845312	RehospIC 0	21	19	29,45454546	138	2,631578947	0,149253731	76,49706239	1	20
1315	DCD 0	83,04996578	2	CMUAME 0	1,211739489	RehospIC 0	25	NA	44,83333333	NA	8,333333333	48,41498559	130,7818088	1	183
1316	DCD 0	87,09103354	2	CMUAME 0	0,788317168	RehospIC 1	1	7	23,31034483	30,28571429	3,03030303	9,608091024	141,0907598	1	104
1317	DCD 1	79,51540041	2	CMUAME 0	0,616512853	RehospIC 2	3	NA	24,38461539	NA	21,42857143	98,36829837	84,58926168	2	765
1318	DCD 1	43,64134155	2	CMUAME 0	-0,10817059	RehospIC 2	15	NA	1	NA	2	0,469483568	53,43749731	2	765
1319	DCD 0	90,68309377	2	CMUAME 0	-0,10817059	RehospIC 0	0	42	9,066666667	0	1,709401709	17,35436893	60,57100674	1	765
1320	DCD 0	55,20876112	1	CMUAME 0	-0,20628365	RehospIC 1	NA	NA	23,90476191	NA	0	62,21692491	63,24970473	2	13
1321	DCD 0	75,08829569	2	CMUAME 0	1,083811669	RehospIC 1	3	37	24,57142857	NA	13,33333333	0	136,3875537	5	50
1322	DCD 0	82,28336756	2	CMUAME 0	0,469021976	RehospIC 0	17	NA	41,76923077	NA	11,11111111	89,51048951	30,5814553	3	765
1323	DCD 0	86,88569473	2	CMUAME 0	0,64234745	RehospIC 0	20	658	24,73333333	NA	2,941176471	1,57480315	58,08824375	1	273
1324	DCD 1	91,55373032	1	CMUAME 0	0,844863897	RehospIC 0	148	NA	21,75	NA	5,882352941	0,840336135	74,15293927	2	29
1325	DCD 0	76,66803559	2	CMUAME 0	0,116756542	RehospIC 0	64	NA	37,23076923	NA	0	0	NA	1	399
1326	DCD 0	60,92265572	1	CMUAME 0	NA	RehospIC 2	1	NA	22,39130435	NA	9,87654321	8,192090396	51,06704769	3	765
1327	DCD 1	86,49965777	1	CMUAME 0	0,660193957	RehospIC 1	0	27	16,54166667	360	3,278688525	16,86615887	68,68848964	1	126
1328	DCD 1	89,95208761	1	CMUAME 0	0,367017178	RehospIC 0	1	NA	12,25	NA	2,43902439	0	67,52886479	3	1
1329	DCD 1	59,89869952	1	CMUAME 0	0,619520618	RehospIC 1	5	NA	20,92307692	NA	6,25	6,461538462	63,21921975	2	90
1330	DCD 0	89,85626283	2	CMUAME 0	0,913321378	RehospIC 0	3	638	19,10526316	NA	2,222222222	98,52546917	46,23899913	1	164
1331	DCD 0	78,60643395	2	CMUAME 0	-0,209960588	RehospIC 0	13	NA	44,57142857	NA	4,347826087	34,26666667	NA	2	129
1332	DCD 1	85,82067077	2	CMUAME 0	0,996434967	RehospIC 0	201	NA	11,55555556	NA	9,090909091	0,258397933	98,92989251	2	765
1333	DCD 0	82,47501711	1	CMUAME 0	0,57121053	RehospIC 1	28	NA	30,63157895	NA	1,785714286	0,141242938	120,0878612	4	765
1334	DCD 0	88,79123888	1	CMUAME 0	0,576727934	RehospIC 0	1	NA	24,46666667	NA	2,040816327	92,97619048	68,53433959	4	765
1335	DCD 0	60,04654346	2	CMUAME 0	-0,471199234	RehospIC 0	NA	NA	61,71428571	NA	0	4,69667319	39,31935885	1	110
1336	DCD 0	92,78850103	1	CMUAME 0	0,368578933	RehospIC 0	1	NA	10,875	NA	1,960784314	93,51351351	86,80022587	1	130
1337	DCD 0	86,73511294	2	CMUAME 0	1,510736385	RehospIC 1	5	32	28,76923077	155	2,127659575	1,633165829	98,27340534	1	765
1338	DCD 0	87,27994524	2	CMUAME 0	0,413803363	RehospIC 0	70	NA	84,75	NA	0	1,643192488	NA	2	765
1339	DCD 0	90,4312115	1	CMUAME 0	0,822778844	RehospIC 2	16	NA	15,27272727	NA	20,51282051	5,90778098	81,83701113	3	765
1340	DCD 0	78,60095825	1	CMUAME 0	-0,10817059	RehospIC 2	0	NA	22,35714286	231	11,25	6,084656085	129,1511523	3	0
1341	DCD 0	75,58110883	1	CMUAME 0	0,556064875	RehospIC 0	2	NA	46,61111111	NA	13,04347826	2,261904762	30,07770829	1	765
1342	DCD 1	76,74743327	2	CMUAME 0	0,571675824	RehospIC 0	23	NA	30,08333333	NA	0	0	58,12951027	2	765
1343	DCD 1	79,83572895	2	CMUAME 0	-0,160435242	RehospIC 0	9	NA	18,14285714	NA	6,25	96,36752137	51,135959	5	765
1344	DCD 1	87,92607803	1	CMUAME 0	-0,012793029	RehospIC 0	4	NA	20,8	NA	31,81818182	48,76847291	46,04009321	1	0
1345	DCD 0	84,03011636	2	CMUAME 0	0,320740457	RehospIC 0	30	NA	55,7	NA	12,5	0	36,8622544	2	765
1346	DCD 0	43,96167009	1	CMUAME 0	0,288128088	RehospIC 0	0	0	48,875	NA	0	1,654411765	35,500037	4	327
1347	DCD 0	79,10472279	1	CMUAME 0	0,822778844	RehospIC 2	1	205	44,06666667	252	12	25,53729456	102,3906161	4	128
1348	DCD 0	91,40314853	2	CMUAME 0	-1,571416427	RehospIC 0	5	NA	12,2	NA	25	0	70,85692126	2	6
1349	DCD 0	78,38740589	1	CMUAME 0	0,753668667	RehospIC 0	2	NA	80,85714286	NA	3,846153846	1,282051282	36,31282857	3	93
1350	DCD 1	62,37919233	1	CMUAME 0	NA	RehospIC 2	17	NA	27,06666667	NA	1,851851852	100,4680187	NA	5	765
1351	DCD 0	50,60095825	1	CMUAME 0	0,496113644	RehospIC 0	NA	NA	339	NA	0	1,432664756	NA	1	71
1352	DCD 0	76,36687201	1	CMUAME 0	0,952947395	RehospIC 0	15	NA	73,7	NA	7,692307692	8,422301305	58,88416005	1	43
1353	DCD 1	63,56468173	1	CMUAME 0	0,603560133	RehospIC 0	4	24	21,83333333	NA	3,846153846	4,662004662	54,24109955	2	335
1354	DCD 0	94,49691992	2	CMUAME 0	0,377811525	RehospIC 0	NA	NA	NA	NA	100	0	NA	1	765
1355	DCD 0	85,39356605	2	CMUAME 0	NA	RehospIC 0	1	128	30	83	4,347826087	0,705467372	78,57376831	1	1
1356	DCD 1	80,0109514	1	CMUAME 0	NA	RehospIC 0	1	NA	19,75	NA	6,451612903	0	43,41956101	2	765
1357	DCD 0	68,69815195	1	CMUAME 0	-0,461527441	RehospIC 0	4	NA	27,07142857	NA	2,409638554	102,5688073	153,0342188	5	765
1358	DCD 0	72,26009583	1	CMUAME 0	-0,6840632	RehospIC 0	9	23	21	82,66666667	2,857142857	0,381679389	60,93024807	1	765
1359	DCD 0	83,58110883	1	CMUAME 0	0,644900006	RehospIC 0	NA	NA	NA	NA	0,649350649	0,491400491	140,8504591	2	532
1360	DCD 1	89,47843943	2	CMUAME 0	1,459458353	RehospIC 1	29	477	9,03030303	NA	2,127659575	0	122,2076607	2	111
1361	DCD 0	38,77891855	1	CMUAME 0	-0,10817059	RehospIC 0	NA	NA	118,6666667	0	23,07692308	0,337837838	NA	4	84
1362	DCD 0	83,83025325	2	CMUAME 0	0,782183719	RehospIC 0	0	0	18,36363636	NA	6,976744186	9,325396825	41,24924482	2	58
1363	DCD 0	91,26625599	2	CMUAME 0	0,023827281	RehospIC 0	6	NA	16,68421053	NA	11,11111111	72,83372365	41,84495765	2	165
1364	DCD 1	97,3798768	2	CMUAME 0	1,07971832	RehospIC 0	2	NA	26,42857143	NA	10,71428571	0	44,46489499	3	765
1365	DCD 0	90,10540726	2	CMUAME 0	0,858368316	RehospIC 0	40	NA	28	NA	0	41,44578313	49,08920357	1	78
1366	DCD 0	91,32648871	2	CMUAME 0	0,814275879	RehospIC 0	0	NA	18,8	NA	4,545454546	0	57,51389101	4	765
1367	DCD 0	79,4770705	2	CMUAME 0	-0,31323214	RehospIC 0	0	11	38,5	NA	4,761904762	8,72600349	92,67374132	2	234
1368	DCD 0	59,44969199	2	CMUAME 0	0,112802322	RehospIC 2	7	NA	11,7027027	NA	4,761904762	4,347826087	53,755635	1	765
1369	DCD 0	77,86447639	2	CMUAME 0	0,263085364	RehospIC 1	3	NA	10,35849057	NA	14,13043478	97,60479042	129,7335548	3	765
1370	DCD 0	82,0698152	2	CMUAME 0	0,858368316	RehospIC 0	7	443	64,14285714	NA	9,090909091	0	NA	3	0
1371	DCD 0	66,15468857	1	CMUAME 0	1,083811669	RehospIC 0	6	NA	47,0625	NA	1,923076923	95,58472554	24,89286295	3	765
1372	DCD 0	83,83572895	2	CMUAME 0	0,858368316	RehospIC 2	29	NA	27,05263158	NA	6,896551724	86,52849741	125,3537538	5	765
1373	DCD 0	78,31348392	1	CMUAME 0	0,496113644	RehospIC 0	30	NA	NA	NA	0	25	104,858401	5	90
1374	DCD 0	80,10951403	1	CMUAME 0	0,24054656	RehospIC 0	53	18	62	NA	0	0	NA	1	765
1375	DCD 0	64,78028747	1	CMUAME 0	-0,10817059	RehospIC 0	13	NA	15,85	NA	20	1,333333333	39,66738611	2	765
1376	DCD 0	62,08350445	2	CMUAME 0	0,378882355	RehospIC 0	0	NA	31,7	NA	3,571428571	4,229607251	117,0403934	1	765
1377	DCD 0	76,47912389	2	CMUAME 0	0,57121053	RehospIC 1	5	NA	5,966666667	NA	3,669724771	109,7269625	58,59031718	5	3
1378	DCD 0	80,41615332	2	CMUAME 0	0,57121053	RehospIC 1	6	NA	35,76923077	35	10,34482759	4,444444444	63,50894497	2	47
1379	DCD 0	85,95208761	1	CMUAME 0	1,211739489	RehospIC 0	NA	NA	41,73333333	NA	10,52631579	1,151079137	NA	2	765
1380	DCD 0	76,5338809	1	CMUAME 0	0,496113644	RehospIC 1	NA	NA	8,733333333	NA	7,547169811	90,98532495	43,03589519	1	6
1381	DCD 1	73,50034223	1	CMUAME 0	0,858368316	RehospIC 0	1	NA	28,26666667	NA	18,18181818	80,9352518	28,75625497	2	765
1382	DCD 0	65,52224504	1	CMUAME 0	1,083811669	RehospIC 0	2	12	45	NA	0	10,33834587	54,39282932	1	82
1383	DCD 0	67,58384668	2	CMUAME 0	-0,025458515	RehospIC 0	113	NA	94,8	NA	0	54,25531915	43,8500546	2	1
1384	DCD 0	90,47227926	2	CMUAME 0	0,496113644	RehospIC 0	10	NA	46,61538462	NA	0	100,4273504	66,04769196	1	388
1385	DCD 0	76,79945243	1	CMUAME 0	0,112802322	RehospIC 0	8	NA	28,55555556	NA	4,545454546	2,631578947	NA	2	765
1386	DCD 0	73,63997262	1	CMUAME 0	0,905352543	RehospIC 1	30	52	31,63636364	98	4,878048781	7,224334601	88,65840756	2	765
1387	DCD 0	92,60780288	2	CMUAME 0	1,068912393	RehospIC 0	NA	NA	NA	NA	0	0	NA	2	765
1388	DCD 0	61,62354552	2	CMUAME 0	0,858368316	RehospIC 0	1	NA	15,48979592	NA	0	39,97378768	66,46871627	2	30
1389	DCD 0	75,18412047	2	CMUAME 0	NA	RehospIC 0	14	NA	21,18181818	NA	3,703703704	71,65668663	68,07527989	3	143
1390	DCD 0	89,61533196	2	CMUAME 0	0,415119701	RehospIC 1	3	NA	19,79411765	NA	6,976744186	96,79897567	50,8837012	5	765
1391	DCD 1	67,35386721	1	CMUAME 0	1,083811669	RehospIC 2	7	7	23,36363636	73	10	6,601466993	82,78412413	3	23
1392	DCD 0	70,31895962	1	CMUAME 1	0,790076927	RehospIC 0	3	NA	18,51428571	NA	5	13,3915575	91,68586771	1	32
1393	DCD 0	44,81861739	2	CMUAME 0	-0,775707287	RehospIC 0	NA	NA	NA	NA	0	0,560747664	154,3993609	1	92
1394	DCD 0	88,28473648	1	CMUAME 0	0,423747904	RehospIC 0	2	NA	28,45	NA	7,407407407	17,99307959	81,33841301	1	139
1395	DCD 0	66,54072553	1	CMUAME 0	0,423747904	RehospIC 0	2	NA	46,5625	NA	4,545454546	2,256532067	27,68840594	1	765
1396	DCD 0	87,08829569	2	CMUAME 0	1,429954939	RehospIC 1	4	62	40,9	80,5	0	90,64748201	64,64233928	2	765
1397	DCD 1	79,77823409	2	CMUAME 0	1,494127684	RehospIC 0	1	36	15,875	NA	2,941176471	0	27,67157085	1	49
1398	DCD 0	81,7412731	1	CMUAME 0	1,037371323	RehospIC 0	NA	NA	34,75	NA	6,451612903	3,675344564	153,200669	2	0
1399	DCD 1	71,28542095	1	CMUAME 0	-0,839413179	RehospIC 2	3	NA	15,42857143	NA	19,23076923	53,04347826	136,1506035	2	58
1400	DCD 0	71,3100616	1	CMUAME 0	0,782183719	RehospIC 0	29	NA	66,11111111	NA	0	0,940438872	34,1607249	4	47
1401	DCD 1	85,38809035	1	CMUAME 0	0,287444393	RehospIC 2	40	NA	48	NA	0	8,360655738	133,8739539	2	150
1402	DCD 0	72,88980151	1	CMUAME 0	-0,095566874	RehospIC 0	25	NA	73,6	NA	13,33333333	0,712250712	50,19428785	3	222
1403	DCD 1	81,69746749	2	CMUAME 0	NA	RehospIC 1	55	21	68	NA	4,761904762	2,51396648	117,5086845	2	30
1404	DCD 0	75,82477755	2	CMUAME 0	-0,10817059	RehospIC 0	NA	NA	33,0625	NA	0	0	22,547742	2	36
1405	DCD 0	79,18138262	1	CMUAME 0	0,223669043	RehospIC 2	3	NA	19,95652174	NA	1,666666667	81,67456556	202,24828	5	765
1406	DCD 0	83,37850787	2	CMUAME 0	0,745615749	RehospIC 1	17	NA	24,66666667	NA	4,347826087	95,78207381	29,34816214	2	765
1407	DCD 1	67,61396304	1	CMUAME 1	0,375308213	RehospIC 2	NA	NA	11,04166667	NA	12,5	6,099815157	34,71320975	5	765
1408	DCD 0	67,13483915	2	CMUAME 0	0,475897519	RehospIC 0	1	NA	29,64	NA	0	0	134,6251043	2	89
1409	DCD 0	88,44900753	1	CMUAME 0	0,642986584	RehospIC 0	1	NA	18,125	NA	0	99,50738916	94,95422494	4	418
1410	DCD 0	59,87405886	1	CMUAME 0	-0,10817059	RehospIC 1	24	5	19,30769231	NA	2,702702703	4,255319149	60,44223889	3	106
1411	DCD 0	77,56605065	2	CMUAME 0	0,566652888	RehospIC 0	18	49	83,83333333	NA	9,090909091	0,256410256	15,22999221	2	343
1412	DCD 0	85,07597536	1	CMUAME 0	-0,31323214	RehospIC 0	1	0	19,45833333	NA	8,333333333	5,988023952	77,41157002	4	286
1413	DCD 0	79,25530459	1	CMUAME 0	-0,10817059	RehospIC 0	41	23	68,25	88	5,263157895	0,169779287	23,47894582	2	225
1414	DCD 0	57,15811088	1	CMUAME 0	0,370345399	RehospIC 0	69	NA	26,55555556	NA	3,225806452	86,33633634	35,79493505	5	103
1415	DCD 1	92,1889117	2	CMUAME 0	0,535270747	RehospIC 0	3	NA	12,43181818	NA	2,173913044	104,494382	69,22740026	1	96
1416	DCD 0	62,48323066	1	CMUAME 0	NA	RehospIC 0	91	NA	36,5	NA	0	0,131061599	84,80705436	1	182
1417	DCD 0	73,83983573	2	CMUAME 0	0,496113644	RehospIC 0	15	87	38,125	179,3333333	3,846153846	40,90909091	29,66399036	1	266
1418	DCD 0	87,63586585	2	CMUAME 0	-0,10817059	RehospIC 0	25	NA	25,46875	NA	0	101,4101058	34,20205221	3	765
1419	DCD 1	94,7926078	1	CMUAME 0	0,756292677	RehospIC 1	1	NA	18,7	NA	2,564102564	97,319933	60,16024477	3	524
1420	DCD 0	79,01437372	1	CMUAME 0	-0,185249666	RehospIC 0	0	0	38,42857143	NA	4	0,247831475	21,02247065	2	384
1421	DCD 0	61,50581793	1	CMUAME 0	0,482270176	RehospIC 1	1	NA	9,785714286	NA	9,230769231	10,3250478	65,74426495	5	97
1422	DCD 0	77,51950719	1	CMUAME 0	1,083811669	RehospIC 0	2	NA	20,1875	70,5	1,785714286	1,6	87,10135433	1	54
1423	DCD 0	51,3100616	1	CMUAME 0	0,660193957	RehospIC 0	4	10	24,41666667	101	2,702702703	0,60331825	35,67522657	1	235
1424	DCD 0	93,12799452	2	CMUAME 0	0,614919223	RehospIC 0	60	NA	35,125	NA	5,263157895	66,73960613	134,2389513	1	262
1425	DCD 0	77,90554415	1	CMUAME 0	0,34368412	RehospIC 0	15	NA	44,63636364	NA	0	0,753012048	49,50095963	2	33
1426	DCD 0	84,80766598	2	CMUAME 0	0,457838012	RehospIC 0	10	137	16,93333333	98	2,702702703	77,24665392	NA	1	765
1427	DCD 0	71,4661191	1	CMUAME 0	0,457838012	RehospIC 1	6	NA	17,14814815	NA	4,545454546	15,59322034	85,2932375	4	0
1428	DCD 0	68,1779603	2	CMUAME 0	0,475897519	RehospIC 0	6	17	40	104,5	0	13,66906475	104,3933718	2	193
1429	DCD 1	83,20328542	2	CMUAME 0	NA	RehospIC 2	1	NA	11,58695652	NA	7,692307692	97,09090909	107,1957958	3	1
1430	DCD 0	90,29979466	2	CMUAME 0	-0,038663154	RehospIC 0	0	171	16,84444444	NA	3,703703704	0,510855683	59,40228205	2	765
1431	DCD 0	81,04859685	1	CMUAME 0	-0,201373196	RehospIC 0	0	11	31,86363636	38	2,702702703	1,508916324	80,63731316	1	20
1432	DCD 0	80,13963039	2	CMUAME 0	0,57121053	RehospIC 0	9	NA	30,2173913	NA	14,63414634	2,56097561	33,2728712	2	503
1433	DCD 1	77,19096509	1	CMUAME 0	0,088784024	RehospIC 0	10	NA	31,27777778	NA	7,407407407	1,341281669	34,65109935	1	6
1434	DCD 0	90,42299795	2	CMUAME 0	0,496113644	RehospIC 0	6	NA	20,22857143	NA	0	98,19354839	88,46868386	1	48
1435	DCD 0	87,94524298	2	CMUAME 0	0,758353995	RehospIC 0	NA	NA	NA	NA	33,33333333	0	54,52101157	1	765
1436	DCD 0	89,88911704	1	CMUAME 0	0,858368316	RehospIC 1	2	NA	55	NA	14,28571429	5,196629214	115,3915793	2	765
1437	DCD 1	91,80835045	1	CMUAME 0	0,665834802	RehospIC 0	14	NA	13,37037037	NA	9,302325581	136,0962567	124,884432	2	765
1438	DCD 0	80,37234771	2	CMUAME 0	0,822778844	RehospIC 0	3	NA	40,72727273	NA	11,11111111	0	41,46649464	3	75
1439	DCD 0	78,69404518	2	CMUAME 0	1,04098434	RehospIC 2	35	NA	30,58333333	NA	13,33333333	42,4610052	248,3781225	4	765
1440	DCD 0	77,23477071	1	CMUAME 0	1,320097328	RehospIC 0	4	23	35,57894737	NA	2,380952381	2,098765432	17,55882381	4	765
1441	DCD 0	70,2532512	1	CMUAME 0	0,803593126	RehospIC 0	82	11	28,66666667	NA	8,108108108	3,337969402	159,8744809	2	765
1442	DCD 1	80,11772758	2	CMUAME 0	NA	RehospIC 2	55	NA	20,91666667	NA	3,571428571	71,74796748	139,9357538	2	124
1443	DCD 0	86,60643395	2	CMUAME 0	-0,468842138	RehospIC 0	0	0	23,43478261	NA	0	98,22064057	124,8840636	2	455
1444	DCD 0	88,70362765	2	CMUAME 0	-0,10817059	RehospIC 0	1	NA	14,80555556	NA	9,090909091	6,666666667	22,69219889	2	192
1445	DCD 1	91,1266256	2	CMUAME 0	0,437962539	RehospIC 0	1	16	11,11111111	NA	8,163265306	39,54154728	56,9483419	2	765
1446	DCD 0	47,92607803	2	CMUAME 0	-1,297950482	RehospIC 0	NA	NA	34,47368421	118,6666667	0	0,868306802	41,05932975	1	149
1447	DCD 0	81,41546886	1	CMUAME 0	0,614919223	RehospIC 1	4	NA	29,66666667	NA	6,451612903	100,620155	44,50994001	3	765
1448	DCD 0	61,98220397	1	CMUAME 0	-0,857227012	RehospIC 0	110	22	57	182	4,347826087	65,16516517	48,79511633	1	289
1449	DCD 1	89,24298426	2	CMUAME 0	0,571675824	RehospIC 0	0	NA	16,34482759	NA	4,545454546	91,96891192	NA	3	98
1450	DCD 0	83,67145791	2	CMUAME 0	0,925096096	RehospIC 1	60	NA	27,75	NA	13,33333333	10,81761006	59,4401994	4	765
1451	DCD 0	86,61738535	1	CMUAME 0	1,11099396	RehospIC 0	3	NA	27	NA	3,03030303	10,77529566	99,91186528	3	765
1452	DCD 0	76,62149213	1	CMUAME 0	1,083811669	RehospIC 0	3	NA	19,18181818	NA	5,555555556	6,444906445	32,03333431	3	0
1453	DCD 0	79,73990418	2	CMUAME 0	0,36839516	RehospIC 0	105	NA	28,36363636	NA	5	59,62837838	NA	1	134
1454	DCD 1	90,66666667	2	CMUAME 0	0,370345399	RehospIC 0	95	NA	44,11111111	NA	9,090909091	0	NA	2	765
1455	DCD 0	85,71937029	2	CMUAME 0	-0,608200091	RehospIC 0	1	NA	11,73333333	NA	5,555555556	74,92997199	51,47087492	3	765
1456	DCD 1	82,92128679	2	CMUAME 0	0,480973197	RehospIC 0	26	NA	33,88	NA	3,448275862	6,712734452	36,2151256	1	765
1457	DCD 0	82,03148528	2	CMUAME 0	0,567238963	RehospIC 1	46	NA	21,85185185	NA	0	107,5667656	237,7579275	3	195
1458	DCD 0	66,78439425	1	CMUAME 0	0,192323863	RehospIC 0	NA	7	86,55555556	95,33333333	0	0,706713781	37,33440334	2	7
1459	DCD 1	87,6440794	2	CMUAME 0	0,465355174	RehospIC 0	NA	NA	12,25	NA	2,380952381	0	83,78445586	3	103
1460	DCD 0	69,45653662	2	CMUAME 0	0,88891927	RehospIC 1	6	NA	27,15384615	NA	4,166666667	98,31325301	114,0982162	5	48
1461	DCD 0	40,09582478	2	CMUAME 1	1,211739489	RehospIC 0	16	NA	21,51612903	5,333333333	10,41666667	0	NA	2	43
1462	DCD 0	80,47638604	2	CMUAME 0	NA	RehospIC 0	1	NA	57,88888889	NA	0	100,3824092	67,08968383	2	0
1463	DCD 0	81,95208761	2	CMUAME 0	-1,2934759	RehospIC 0	7	63	53,25	NA	0	91,00775194	27,12295903	1	206
1464	DCD 0	87,37577002	2	CMUAME 0	1,211739489	RehospIC 0	25	NA	25,56521739	NA	0	96,71428571	52,43249221	1	765
1465	DCD 1	81,56605065	1	CMUAME 0	0,770744953	RehospIC 0	13	NA	10,25925926	NA	0	0	65,93844538	5	138
1466	DCD 1	89,14168378	2	CMUAME 0	0,770744953	RehospIC 0	56	NA	48,5	NA	0	14,49275362	0	1	765
1467	DCD 0	98,2477755	2	CMUAME 0	NA	RehospIC 1	2	NA	15,54166667	NA	6,25	103,4482759	115,8870068	5	765
1468	DCD 0	84,07392197	1	CMUAME 0	-1,320887501	RehospIC 2	37	NA	11,57142857	NA	0	21,52466368	107,6498652	3	765
1469	DCD 0	74,11088296	1	CMUAME 0	1,960680315	RehospIC 0	12	NA	15,66666667	NA	12,12121212	26,67706708	154,6253767	5	765
1470	DCD 1	90,26146475	1	CMUAME 0	0,496113644	RehospIC 1	67	NA	27,08333333	NA	0	2,054794521	NA	4	765
1471	DCD 0	75,67967146	1	CMUAME 0	0,526040153	RehospIC 0	18	NA	56,33333333	35	4,545454546	1,62037037	82,40097122	2	443
1472	DCD 0	83,75633128	2	CMUAME 0	0,616512853	RehospIC 1	50	NA	22,42105263	NA	11,11111111	0,746268657	NA	2	765
1473	DCD 0	83,74537988	2	CMUAME 0	0,660193957	RehospIC 0	34	279	22,16666667	NA	11,53846154	0	23,992917	3	419
1474	DCD 0	77,54414784	1	CMUAME 0	0,152354117	RehospIC 0	NA	10	94,66666667	147	6,666666667	8,414634146	111,350252	2	85
1475	DCD 0	78,75154004	1	CMUAME 0	0,910545771	RehospIC 0	42	NA	54,2	NA	15,38461539	4,489795918	44,55798146	2	344
1476	DCD 0	68,88158795	2	CMUAME 0	0,858368316	RehospIC 1	NA	NA	38,375	NA	2,631578947	11,2923463	NA	2	765
1477	DCD 0	87,87953457	2	CMUAME 0	1,960680315	RehospIC 1	NA	NA	NA	NA	0	0	63,97134754	1	1
1478	DCD 0	87,73716632	1	CMUAME 0	-0,857227012	RehospIC 0	1	53	83	NA	25	0	82,70432116	4	84
1479	DCD 0	66,54346338	1	CMUAME 0	0,24054656	RehospIC 0	4	NA	47	NA	12	0	NA	1	0
1480	DCD 1	89,05954826	2	CMUAME 0	1,046602779	RehospIC 1	41	NA	14,1875	NA	6,382978723	0	89,44907831	1	179
1481	DCD 0	74,59000685	1	CMUAME 0	-0,027673008	RehospIC 0	27	NA	31,16666667	NA	3,125	33,65853659	92,71634123	4	282
1482	DCD 1	83,14031485	2	CMUAME 0	0,641854391	RehospIC 0	1	58	36,41176471	224	3,703703704	0,330033003	44,67811281	1	428
1483	DCD 1	72,12046544	1	CMUAME 0	-0,10817059	RehospIC 0	NA	NA	4,769230769	NA	2,173913044	116,5454546	49,5121045	3	272
1484	DCD 0	83,95071869	1	CMUAME 0	NA	RehospIC 0	23	NA	51,4	NA	23,52941177	2,121212121	67,84100643	1	88
1485	DCD 1	77,76043806	2	CMUAME 0	-0,34602487	RehospIC 0	1	2	39,38461539	173,6666667	5	3,422053232	84,81030377	3	0
1486	DCD 0	69,19096509	2	CMUAME 0	0,496113644	RehospIC 0	1	NA	29,7	NA	2,702702703	6,412213741	26,38235844	3	10
1487	DCD 0	76,91718001	1	CMUAME 0	-0,10817059	RehospIC 0	2	25	16,17857143	146	0	3,177570094	37,84874465	1	116
1488	DCD 1	89,49212868	1	CMUAME 0	-1,444794083	RehospIC 1	16	NA	21,7	NA	5,263157895	26,89804772	88,07449337	3	765
1489	DCD 0	56,32306639	1	CMUAME 0	0,001847921	RehospIC 2	NA	NA	46,6	NA	12,5	0,3003003	108,6776237	2	765
1490	DCD 0	83,6550308	2	CMUAME 0	-0,012793029	RehospIC 0	6	166	91,14285714	NA	0	1,085645356	99,20294721	2	175
1491	DCD 0	88,56399726	2	CMUAME 0	0,753668667	RehospIC 0	11	NA	19	NA	6,25	4,210526316	70,71067812	2	85
1492	DCD 0	78,66666667	1	CMUAME 0	1,211739489	RehospIC 0	62	53	89,125	93	0	2,944785276	45,99404953	1	558
1493	DCD 0	91,04175223	2	CMUAME 0	-0,10817059	RehospIC 0	113	NA	14,4375	NA	2,777777778	0	84,43798347	1	765
1494	DCD 1	84,10677618	1	CMUAME 0	0,57121053	RehospIC 2	4	NA	6,125	NA	5,607476636	96,36650869	125,0696343	5	765
1495	DCD 0	69,63175907	1	CMUAME 0	-0,648120861	RehospIC 1	5	NA	25,19047619	NA	14,28571429	2,04865557	89,90788949	5	0
1496	DCD 1	84,45448323	2	CMUAME 0	0,029094126	RehospIC 0	1	NA	13,73469388	NA	1,960784314	100,7429421	56,22354286	3	765
1497	DCD 0	82,85010267	1	CMUAME 0	0,283719579	RehospIC 0	3	3	19,55263158	304	3,896103896	6,930693069	38,10511777	4	765
1498	DCD 1	79,633128	2	CMUAME 0	0,686463275	RehospIC 1	1	NA	23,93548387	NA	0	9,988518944	130,195346	3	38
1499	DCD 0	78,53798768	1	CMUAME 0	-1,214903097	RehospIC 2	17	41	32,44444444	130	3,225806452	3,387334315	165,3796937	1	83
1500	DCD 0	83,24709103	1	CMUAME 0	0,044559875	RehospIC 2	7	109	18,61538462	NA	0	36,99731904	94,17090592	2	88
1501	DCD 0	81,43737166	1	CMUAME 0	0,665834802	RehospIC 0	3	NA	14,02272727	NA	3,571428571	8,082191781	72,52858875	2	281
1502	DCD 0	82,98151951	2	CMUAME 0	0,575295577	RehospIC 0	1	17	60	NA	6,666666667	99,03581267	NA	2	765
1503	DCD 0	60,15879535	1	CMUAME 1	-0,090934369	RehospIC 0	7	NA	14,75609756	NA	2,040816327	0,8	156,1211915	1	765
1504	DCD 0	73,00752909	1	CMUAME 0	-0,531156534	RehospIC 0	12	NA	12,60465116	NA	2,564102564	12,33333333	77,81025678	5	765
1505	DCD 1	76,47364819	1	CMUAME 0	1,320097328	RehospIC 2	NA	NA	20,5	NA	29,62962963	50,34770515	54,73020181	4	765
1506	DCD 0	89,36071184	1	CMUAME 0	-0,466503114	RehospIC 0	60	NA	25,13636364	NA	3,703703704	0	100,3859378	1	765
1507	DCD 0	92,53935661	2	CMUAME 0	-0,330446861	RehospIC 0	3	NA	44,14285714	NA	11,11111111	99,52755906	81,39397642	1	765
1508	DCD 0	87,84941821	1	CMUAME 0	-0,806456712	RehospIC 0	32	24	50,375	NA	8,333333333	3,691813804	61,82926498	1	73
1509	DCD 0	65,68377823	1	CMUAME 0	0,895009522	RehospIC 0	31	NA	292	NA	9,090909091	0,362976407	48,94926195	4	463
1510	DCD 1	94,2422998	2	CMUAME 0	0,485428795	RehospIC 0	9	62	9	NA	0	60,55776892	64,12212941	4	110
1511	DCD 0	80,40793977	2	CMUAME 0	0,229673057	RehospIC 0	14	NA	54,83333333	NA	0	96,2962963	78,85840549	2	179
1512	DCD 0	67,4825462	2	CMUAME 0	0,822778844	RehospIC 0	NA	NA	55,125	NA	9,523809524	0	29,10881828	1	331
1513	DCD 0	59,21971253	1	CMUAME 0	-0,10817059	RehospIC 0	0	NA	25,48	371	2,857142857	1,911764706	NA	4	765
1514	DCD 0	82,80629706	1	CMUAME 0	-0,10817059	RehospIC 2	28	49	21,11111111	NA	3,703703704	87,44939271	86,29399987	1	765
1515	DCD 1	86,47775496	2	CMUAME 0	-0,10817059	RehospIC 2	1	NA	13	NA	18,18181818	0	188,7059037	1	159
1516	DCD 1	97,0513347	2	CMUAME 0	0,858368316	RehospIC 2	28	NA	30,2	NA	16,66666667	66,52949246	171,6011491	1	765
1517	DCD 0	73,23203285	1	CMUAME 0	0,858368316	RehospIC 0	32	61	30,30434783	330,5	0	0,54945055	NA	1	418
1518	DCD 0	56,14236824	1	CMUAME 0	0,486577516	RehospIC 2	NA	NA	73,16666667	NA	0	51,00548446	102,6851194	5	765
1519	DCD 1	69,63175907	2	CMUAME 0	0,20436464	RehospIC 0	NA	NA	NA	0	0	0	47,29189779	3	48
1520	DCD 0	84,92539357	2	CMUAME 0	-0,560522092	RehospIC 0	58	NA	NA	NA	19,04761905	0,175746924	60,99574587	3	91
1521	DCD 1	79,44695414	2	CMUAME 0	-0,31323214	RehospIC 0	2	NA	30,25	NA	18,18181818	12,72727273	121,0189866	1	765
1522	DCD 0	91,67419576	2	CMUAME 0	-0,825596624	RehospIC 2	3	28	10,51470588	NA	4,95049505	11,08433735	93,23487021	3	765
1523	DCD 0	80,28199863	1	CMUAME 0	1,083811669	RehospIC 1	0	NA	11,82608696	NA	5,454545455	84,10958904	151,236135	3	765
1524	DCD 1	78,37371663	1	CMUAME 0	0,57121053	RehospIC 2	29	190	42,42857143	20,66666667	18,42105263	1,221374046	56,2700711	2	765
1525	DCD 0	80,01916496	1	CMUAME 0	0,237109426	RehospIC 0	19	23	28,52	88,57142857	3,571428571	6,779661017	118,6270502	2	115
1526	DCD 0	63,42505134	1	CMUAME 0	1,563332102	RehospIC 0	18	117	33,91666667	NA	0	1,311953353	79,89539779	4	295
1527	DCD 0	89,52772074	1	CMUAME 0	NA	RehospIC 0	29	NA	19,03030303	NA	2,857142857	97,40853659	107,5655626	5	190
1528	DCD 0	74,05065024	2	CMUAME 0	0,555910049	RehospIC 0	12	119	50	NA	4,347826087	5,985037407	134,0970246	1	358
1529	DCD 0	97,05407255	2	CMUAME 1	-0,10817059	RehospIC 0	NA	0	NA	NA	7,692307692	103,5935564	87,39522015	2	92
1530	DCD 0	88,3449692	2	CMUAME 0	0,753668667	RehospIC 0	13	NA	9,463414634	NA	7,142857143	9,89010989	NA	1	765
1531	DCD 0	80,91170431	1	CMUAME 0	0,350586521	RehospIC 0	2	129	26,51612903	NA	10,25641026	44,32497013	154,0712353	3	293
1532	DCD 0	95,08008214	1	CMUAME 0	1,046602779	RehospIC 0	9	38	28,2631579	NA	0	99,82547993	34,40649971	1	105
1533	DCD 0	74,9377139	2	CMUAME 0	0,486577516	RehospIC 0	26	NA	40,91666667	NA	4,545454546	34,03908795	44,69577453	4	322
1534	DCD 0	68,42162902	2	CMUAME 0	0,423747904	RehospIC 0	1	NA	40,66666667	NA	3,703703704	15,12859304	65,39832547	1	82
1535	DCD 0	79,60301164	2	CMUAME 0	0,084351221	RehospIC 0	60	81	98	NA	0	100,2971768	16,60511823	2	1
1536	DCD 0	82,58726899	1	CMUAME 0	0,555910049	RehospIC 0	22	31	34,9375	118,75	2,857142857	2,88	47,92513085	1	765
1537	DCD 0	91,67419576	2	CMUAME 0	0,907730855	RehospIC 2	4	NA	35	NA	11,76470588	0,186219739	83,74259079	2	25
1538	DCD 1	88,99931554	2	CMUAME 0	0,57121053	RehospIC 0	9	NA	33,66666667	NA	18,75	98,07162534	0	1	35
1539	DCD 0	60,64887064	2	CMUAME 0	0,547640431	RehospIC 0	28	85	116	NA	7,692307692	0,119047619	53,15275063	1	324
1540	DCD 0	79,633128	1	CMUAME 0	1,083811669	RehospIC 1	29	NA	2	NA	33,33333333	7,8125	177,9346185	5	765
1541	DCD 0	91,43326489	1	CMUAME 0	NA	RehospIC 1	2	NA	40,05555556	NA	0	1,862630966	71,41114707	1	765
1542	DCD 0	83,15674196	2	CMUAME 0	0,57121053	RehospIC 0	3	185	19,38888889	284	5,769230769	99,86807388	44,12316146	2	565
1543	DCD 0	80,82409309	1	CMUAME 0	0,660193957	RehospIC 0	13	79	26,94117647	NA	0	0	48,72947324	1	44
1544	DCD 1	85,30595483	2	CMUAME 0	0,16543751	RehospIC 1	16	NA	13,24	NA	12	9,109311741	89,13830432	1	765
1545	DCD 0	80,1615332	2	CMUAME 0	0,475897519	RehospIC 1	33	126	27,05882353	0	6,060606061	0	122,59736	4	765
1546	DCD 0	91,05817933	2	CMUAME 0	0,641854391	RehospIC 0	1	NA	24,93548387	NA	9,756097561	41,21287129	66,37219079	3	88
1547	DCD 0	73,16906229	2	CMUAME 0	0,677137013	RehospIC 0	31	NA	21,76923077	NA	10,81081081	5,564387917	44,17326847	3	765
1548	DCD 0	78,91307324	2	CMUAME 0	1,960680315	RehospIC 0	NA	NA	NA	NA	40	0	29,49761894	3	765
1549	DCD 1	91,15126626	2	CMUAME 0	-0,10817059	RehospIC 1	10	NA	9,909090909	NA	1,333333333	0,682593857	124,9051446	3	2
1550	DCD 0	76,46269678	2	CMUAME 0	1,148522972	RehospIC 0	2	25	27,58823529	136,5	0	0	124,949372	3	144
1551	DCD 1	73,79603012	2	CMUAME 0	0,475897519	RehospIC 0	NA	NA	42,44444444	NA	0	0,91503268	NA	5	295
1552	DCD 1	76,98562628	1	CMUAME 0	-0,461527441	RehospIC 0	4	NA	13,15789474	NA	7,5	104,4665012	180,2206917	5	765
1553	DCD 0	88,678987	1	CMUAME 0	NA	RehospIC 0	82	NA	69,11111111	NA	0	2,136181575	72,55493314	3	236
1554	DCD 0	66,71868583	1	CMUAME 0	0,280206165	RehospIC 0	3	38	27,88461539	171	5,263157895	0,644329897	30,4099674	1	480
1555	DCD 0	65,3908282	1	CMUAME 0	0,237102931	RehospIC 1	73	34	27,18181818	73,5	2,5	4,41826215	41,79004673	3	765
1556	DCD 0	86,00136893	1	CMUAME 0	0,291086384	RehospIC 2	3	NA	20	NA	18,51851852	8,316008316	58,36007565	1	0
1557	DCD 0	87,56194387	2	CMUAME 0	NA	RehospIC 0	7	51	47	NA	5,555555556	2,388059702	26,00849709	3	171
1558	DCD 0	77,19370294	1	CMUAME 0	0,858368316	RehospIC 0	3	NA	27,4	NA	2,941176471	0,770712909	121,3200398	4	7
1559	DCD 1	91,51266256	1	CMUAME 0	-0,180286033	RehospIC 0	7	0	37,61538462	NA	17,85714286	80,87201125	97,54535834	5	0
1560	DCD 1	79,85489391	1	CMUAME 0	0,70445865	RehospIC 1	NA	NA	15,80487805	NA	5,405405405	3,464755078	109,9348243	2	765
1561	DCD 0	66,55167693	2	CMUAME 0	0,370345399	RehospIC 0	68	NA	45,33333333	NA	3,333333333	3,00120048	62,32266497	1	485
1562	DCD 0	89,8973306	1	CMUAME 0	0,858368316	RehospIC 0	NA	NA	14,28125	140	4,166666667	0,713436385	60,59751051	2	765
1563	DCD 0	83,80561259	2	CMUAME 0	0,858368316	RehospIC 0	25	NA	15,75	NA	2	0	29,79367242	2	182
1564	DCD 0	69,70294319	1	CMUAME 0	1,083811669	RehospIC 0	29	NA	75,6	NA	15,78947368	2,654867257	54,72835188	3	94
1565	DCD 1	84,33127995	1	CMUAME 0	NA	RehospIC 0	4	NA	12,02325581	NA	3,174603175	62,30031949	0	2	765
1566	DCD 0	79,30184805	2	CMUAME 0	0,57121053	RehospIC 0	6	NA	9,202380952	NA	2,97029703	83,64312268	85,34895065	2	34
1567	DCD 0	63,45790554	1	CMUAME 1	1,494127684	RehospIC 0	0	NA	NA	181	2,173913044	3,166226913	75,16912788	1	44
1568	DCD 0	52,65708419	2	CMUAME 1	0,112802322	RehospIC 0	7	NA	76,14285714	NA	11,11111111	0	127,6704642	1	18
1569	DCD 0	74,00136893	2	CMUAME 0	1,063814676	RehospIC 0	2	98	50,09090909	183	8,333333333	0	87,39530897	2	37
1570	DCD 0	89,47022587	2	CMUAME 0	0,844863897	RehospIC 2	17	NA	45,5	NA	27,77777778	0	114,673222	1	765
1571	DCD 0	65,62354552	1	CMUAME 0	1,211739489	RehospIC 0	14	20	56,6	56	3,846153846	5,375	35,46875909	1	235
1572	DCD 0	54,7816564	1	CMUAME 1	-0,839413179	RehospIC 0	3	NA	20,20689655	NA	2,666666667	102,1628499	NA	4	143
1573	DCD 0	88,60780288	1	CMUAME 0	0,594963094	RehospIC 0	1	NA	22,36111111	NA	2,43902439	98,95833333	41,53273194	1	765
1574	DCD 0	97,5468857	1	CMUAME 0	1,494127684	RehospIC 0	0	NA	23,66666667	NA	2,5	20,56194125	69,76201747	1	193
1575	DCD 0	83,27720739	2	CMUAME 0	-1,190988218	RehospIC 0	11	0	24,4137931	196	2,631578947	0,25974026	70,29960546	1	765
1576	DCD 0	75,4825462	1	CMUAME 0	0,812843869	RehospIC 1	NA	NA	58,55555556	98,5	4	4,488078541	118,9283471	1	14
1577	DCD 0	85,76317591	1	CMUAME 0	0,036861572	RehospIC 0	6	NA	20,48	NA	3,703703704	104,3478261	110,8614387	2	28
1578	DCD 1	91,55920602	2	CMUAME 0	0,644900006	RehospIC 0	21	NA	6,872093023	NA	1,136363636	107,6246334	84,24848532	3	64
1579	DCD 0	69,94387406	1	CMUAME 0	0,758353995	RehospIC 0	32	NA	15,96296296	NA	2,43902439	1,95035461	108,7530786	5	51
1580	DCD 1	94,78439425	2	CMUAME 0	-0,012793029	RehospIC 0	NA	NA	NA	NA	10,52631579	0	71,81402256	2	18
1581	DCD 0	94,26146475	2	CMUAME 0	0,858368316	RehospIC 1	NA	NA	26,4	NA	8	91,36577708	149,4102457	1	765
1582	DCD 0	50,56536619	1	CMUAME 0	-0,139787747	RehospIC 0	64	NA	64,11111111	NA	0	1,217656012	79,10750177	2	74
1583	DCD 1	74,275154	1	CMUAME 0	-0,468842138	RehospIC 0	4	NA	13,25	NA	14,75409836	0	31,62701731	3	765
1584	DCD 0	65,43189596	1	CMUAME 0	0,822778844	RehospIC 0	7	NA	37,2631579	NA	0	0,274348423	NA	1	765
1585	DCD 1	68,65982204	1	CMUAME 0	-0,432633167	RehospIC 1	3	69	9,16	NA	0	49,43820225	53,56051122	3	765
1586	DCD 0	71,50718686	1	CMUAME 0	-0,041806213	RehospIC 0	NA	NA	117,5	136,6666667	0	0,534759358	75,99319616	1	398
1587	DCD 0	81,5523614	2	CMUAME 0	0,190967036	RehospIC 1	5	58	124,6666667	NA	6,666666667	1,088646967	36,79400404	1	19
1588	DCD 0	78,11635866	1	CMUAME 0	-0,31323214	RehospIC 0	3	NA	48,46153846	NA	0	92,49291785	51,17057832	1	190
1589	DCD 0	85,41820671	2	CMUAME 0	-0,129010871	RehospIC 0	3	141	47	NA	9,090909091	85,31746032	45,36986984	2	8
1590	DCD 1	40,76112252	1	CMUAME 0	0,57121053	RehospIC 0	10	NA	21,14285714	NA	9,375	87,25314183	97,18168409	4	765
1591	DCD 0	76,59685147	1	CMUAME 0	1,083811669	RehospIC 2	10	NA	44,23529412	11	15,15151515	4,534313726	108,7054483	1	765
1592	DCD 0	60,30390144	1	CMUAME 0	0,952947395	RehospIC 0	5	19	41	150,2	0	0,117924528	31,24239542	1	249
1593	DCD 0	68,19438741	2	CMUAME 0	NA	RehospIC 1	2	19	25,58333333	56	4,838709677	105,6532663	78,59955646	4	2
1594	DCD 0	74,13004791	2	CMUAME 0	-1,2934759	RehospIC 0	4	NA	14,24444444	NA	1,639344262	2,623906706	82,16226213	2	765
1595	DCD 0	60,94455852	2	CMUAME 0	0,790076927	RehospIC 0	2	NA	16	NA	40	1,985111663	64,29436145	2	765
1596	DCD 0	90,71868583	1	CMUAME 0	-0,031915543	RehospIC 0	NA	NA	64,55555556	133	0	90,24390244	35,6633221	1	765
1597	DCD 1	92,34770705	2	CMUAME 0	-0,454845312	RehospIC 0	NA	NA	NA	NA	5,555555556	0	137,2771121	1	765
1598	DCD 0	90,80629706	2	CMUAME 0	-1,684562025	RehospIC 1	NA	NA	63,5	NA	9,375	3,186646434	19,81981982	3	765
1599	DCD 1	83,61122519	2	CMUAME 0	-0,428674672	RehospIC 0	114	NA	19,2	NA	12,5	50,7959479	45,43481571	1	765
1600	DCD 0	89,30047912	2	CMUAME 0	1,289967156	RehospIC 0	1	NA	28,90476191	NA	0	5,409582689	22,36953331	2	22
1601	DCD 0	88,06844627	1	CMUAME 0	0,822778844	RehospIC 1	30	93	19	26	5,882352941	96,58273381	64,66713758	5	765
1602	DCD 1	56,72279261	1	CMUAME 0	1,063814676	RehospIC 1	0	0	23,68421053	NA	5,405405405	72,11093991	91,37372694	5	16
1603	DCD 0	89,34428474	2	CMUAME 0	NA	RehospIC 0	13	NA	33,04545455	NA	3,03030303	19,73684211	54,78841465	3	260
1604	DCD 0	89,97672827	2	CMUAME 0	-0,10817059	RehospIC 0	0	0	30,46666667	NA	5,555555556	2,729044834	81,99279327	5	765
1605	DCD 0	71,94250513	2	CMUAME 0	0,756095528	RehospIC 0	24	61	46,2	328	4,545454546	0,402144772	36,64975541	3	765
1606	DCD 0	90,10540726	2	CMUAME 0	0,496113644	RehospIC 0	1	NA	122	NA	0	0	NA	1	18
1607	DCD 0	83,88227242	1	CMUAME 0	-0,77512787	RehospIC 0	NA	NA	NA	NA	50	0	23,41666271	5	31
1608	DCD 0	81,54414784	2	CMUAME 0	0,576701355	RehospIC 0	73	NA	48,30769231	NA	0	0,95890411	32,86139608	1	765
1609	DCD 0	77,94934976	2	CMUAME 0	1,211739489	RehospIC 2	NA	NA	17,1875	NA	13,46153846	15,46666667	193,4549413	1	765
1610	DCD 0	83,43326489	1	CMUAME 0	-0,10817059	RehospIC 0	64	77	30,06666667	19	4,166666667	0,161812298	33,38287753	2	555
1611	DCD 1	85,11430527	2	CMUAME 0	0,986380021	RehospIC 0	NA	NA	NA	NA	12,5	15,31531532	159,7354112	5	765
1612	DCD 0	89,8973306	1	CMUAME 0	0,729715732	RehospIC 1	1	NA	23,84848485	NA	0	2,412545235	36,29154538	2	765
1613	DCD 0	60,70362765	1	CMUAME 0	0,858368316	RehospIC 0	NA	NA	NA	NA	0	101,980198	97,96546718	4	765
1614	DCD 0	90,04791239	2	CMUAME 0	0,790076927	RehospIC 0	6	NA	9,433962264	NA	3,50877193	0	33,03787713	2	765
1615	DCD 1	74,35455168	1	CMUAME 0	0,36367941	RehospIC 1	NA	0	37	NA	2,43902439	29,63446475	42,48649852	5	765
1616	DCD 0	54,72142368	2	CMUAME 0	-0,095566874	RehospIC 1	8	19	22,66666667	NA	4,819277108	6,810631229	137,8355798	4	765
1617	DCD 0	97,34702259	2	CMUAME 0	0,574048681	RehospIC 0	11	NA	13,8	NA	3,773584906	75,72815534	176,6115726	2	98
1618	DCD 0	60,07665982	1	CMUAME 0	-0,10817059	RehospIC 2	32	22	25,21428571	101	3,448275862	71,63375224	66,53841508	5	765
1619	DCD 0	74,71868583	2	CMUAME 0	-1,214903097	RehospIC 0	NA	NA	53,61538462	NA	12,5	54,45292621	NA	2	349
1620	DCD 1	82,31074606	1	CMUAME 0	0,577581708	RehospIC 0	7	NA	25,53333333	NA	6,25	40,60822898	51,63814211	5	765
1621	DCD 0	83,47433265	1	CMUAME 0	0,814275879	RehospIC 0	5	NA	7,875	NA	0,970873786	60,48284625	108,8407121	2	184
1622	DCD 0	77,44558522	1	CMUAME 1	0,814751222	RehospIC 0	6	21	46,4	7,5	10	0,189035917	166,5244953	2	0
1623	DCD 0	67,00342231	2	CMUAME 0	0,315060191	RehospIC 0	1	NA	28,6	NA	14,70588235	40,26465028	72,90589792	1	360
1624	DCD 0	83,51266256	1	CMUAME 0	0,582428295	RehospIC 0	17	NA	23,04347826	31	2,777777778	69,51788491	90,91442939	2	174
1625	DCD 0	97,93292266	2	CMUAME 0	-0,05781649	RehospIC 1	27	NA	61,42857143	NA	8,333333333	99,8046875	32,45951284	3	765
1626	DCD 0	71,97262149	1	CMUAME 0	-1,080101248	RehospIC 0	117	NA	NA	NA	10,71428571	101,3353116	NA	5	1
1627	DCD 1	95,15126626	2	CMUAME 0	0,792680283	RehospIC 0	1	NA	6,051282051	NA	8,080808081	105,01002	42,88271933	4	765
1628	DCD 0	87,15674196	1	CMUAME 0	0,204166616	RehospIC 0	6	32	68,1	158	5	100,8495146	51,0765174	2	765
1629	DCD 0	84,55304586	2	CMUAME 0	-1,472882931	RehospIC 0	15	NA	25,40740741	NA	3,125	0	32,91956794	3	765
1630	DCD 1	83,08008214	2	CMUAME 0	0,858368316	RehospIC 0	13	NA	26,33333333	NA	6,060606061	85,95744681	54,65870372	1	0
1631	DCD 0	44,33127995	1	CMUAME 0	0,470737771	RehospIC 1	3	7	23,81818182	NA	0	2,022058824	32,49078815	1	765
1632	DCD 0	80,67351129	1	CMUAME 0	0,770744953	RehospIC 0	1	NA	19,58064516	29	0	0	24,87087532	1	40
1633	DCD 0	63,10472279	1	CMUAME 0	NA	RehospIC 0	34	NA	74	NA	5,555555556	27,28813559	35,78885156	5	765
1634	DCD 0	66,22039699	1	CMUAME 0	0,822778844	RehospIC 1	NA	NA	24,38461539	NA	5,882352941	0	42,31238257	1	765
1635	DCD 0	89,90554415	2	CMUAME 0	0,756095528	RehospIC 0	1	NA	10,51388889	NA	0	1,12640801	NA	2	232
1636	DCD 0	84,40520192	1	CMUAME 0	NA	RehospIC 2	NA	NA	20	63	5,084745763	1,757188498	73,56478743	3	106
1637	DCD 0	78,08350445	2	CMUAME 0	0,571675824	RehospIC 0	NA	NA	19,9	NA	0	2,489626556	93,65842772	1	378
1638	DCD 0	83,94524298	1	CMUAME 0	NA	RehospIC 0	1	NA	NA	NA	5,263157895	0,943396226	31,12682798	1	211
1639	DCD 0	73,83709788	1	CMUAME 0	-0,10817059	RehospIC 1	15	21	NA	NA	50	0,473933649	78,15556975	2	89
1640	DCD 0	71,72073922	2	CMUAME 0	0,603560133	RehospIC 1	1	NA	15,02272727	NA	2	68,87608069	89,56501191	2	765
1641	DCD 0	74,4421629	2	CMUAME 0	0,24217811	RehospIC 0	5	NA	20,5625	NA	7,407407407	7,412587413	92,35643176	3	558
1642	DCD 0	82,10814511	1	CMUAME 0	NA	RehospIC 2	4	44	12,95348837	0	6,756756757	83,16690442	93,99799618	2	765
1643	DCD 0	85,67008898	2	CMUAME 0	0,466376695	RehospIC 2	NA	88	NA	NA	22,22222222	0	NA	2	765
1644	DCD 0	65,77138946	1	CMUAME 1	-0,10817059	RehospIC 0	4	NA	28,5	NA	8,333333333	0,453857791	163,1680205	2	101
1645	DCD 0	81,61533196	2	CMUAME 0	0,814751222	RehospIC 0	14	NA	30,47058824	NA	19,35483871	97,1875	179,9848658	2	109
1646	DCD 1	94,26694045	1	CMUAME 0	NA	RehospIC 2	4	NA	6,93442623	NA	8	79,17620137	27,34682112	2	1
1647	DCD 0	92,09582478	1	CMUAME 0	1,005571592	RehospIC 0	20	237	57,53846154	NA	6,25	32,46414602	37,07597566	3	81
1648	DCD 0	87,34017796	2	CMUAME 0	1,141671102	RehospIC 0	21	NA	39,25	NA	4,761904762	100,1364257	31,04522498	4	22
1649	DCD 0	64,06297057	1	CMUAME 0	0,57121053	RehospIC 0	15	NA	22,42857143	NA	7,407407407	97,65166341	NA	2	143
1650	DCD 0	68,0054757	1	CMUAME 0	0,790076927	RehospIC 0	0	NA	54,25	NA	6,25	0,16	138,2309779	2	249
1651	DCD 0	76,99383984	2	CMUAME 0	0,244544745	RehospIC 0	40	NA	45,27272727	NA	7,692307692	100,7352941	44,64175361	2	257
1652	DCD 1	92,1670089	2	CMUAME 0	0,967505317	RehospIC 0	17	NA	21,51851852	NA	5,128205128	97,64011799	87,35307613	2	765
1653	DCD 0	79,21423682	2	CMUAME 0	0,370345399	RehospIC 0	29	NA	33	NA	0	98,25396825	42,16776129	3	221
1654	DCD 1	87,58658453	1	CMUAME 0	0,858368316	RehospIC 2	2	NA	33,66666667	NA	13,79310345	1,867572156	93,98374498	3	765
1655	DCD 0	79,50171116	2	CMUAME 0	1,289967156	RehospIC 2	NA	NA	38	NA	16,66666667	0	79,86426947	2	765
1656	DCD 0	74,63381246	1	CMUAME 0	0,822778844	RehospIC 0	6	82	43,5	68,5	3,333333333	0,948509485	130,2338523	4	7
1657	DCD 1	65,79329227	1	CMUAME 0	-0,299375436	RehospIC 0	143	303	25,375	NA	0	6,682577566	38,12988579	5	19
1658	DCD 1	87,60301164	2	CMUAME 0	0,263085364	RehospIC 0	6	NA	16,51612903	NA	5,128205128	2,00729927	23,72058008	2	37
1659	DCD 0	69,51129363	2	CMUAME 0	-0,10817059	RehospIC 2	9	NA	15,41666667	NA	10,86956522	100,6648936	107,9299849	4	765
1660	DCD 0	67,34291581	1	CMUAME 0	1,211739489	RehospIC 0	14	NA	77,5	NA	0	1,752190238	16,40871869	3	765
1661	DCD 0	91,16495551	2	CMUAME 0	0,858368316	RehospIC 0	66	NA	21,5	NA	11,11111111	95,05928854	122,7862129	5	765
1662	DCD 0	85,61806982	1	CMUAME 0	NA	RehospIC 1	51	NA	26,05	NA	5,263157895	104,2134832	91,26916206	5	765
1663	DCD 0	74,33538672	1	CMUAME 0	0,096725416	RehospIC 1	1	NA	30	NA	7,272727273	4,814814815	112,185931	3	180
1664	DCD 0	85,60711841	1	CMUAME 0	NA	RehospIC 2	1	NA	21,40909091	NA	6,451612903	6,367041199	62,20602456	2	765
1665	DCD 0	67,6386037	1	CMUAME 0	-1,190988218	RehospIC 0	0	0	133,8	125	5,263157895	0	93,33333333	1	372
1666	DCD 0	51,4880219	1	CMUAME 1	1,083811669	RehospIC 0	88	150	294	NA	25	0,588928151	40,31960476	2	26
1667	DCD 0	58,09993155	1	CMUAME 1	0,792680283	RehospIC 0	8	NA	27,88888889	NA	7,407407407	4,469273743	NA	2	765
1668	DCD 0	49,93292266	1	CMUAME 0	0,323288725	RehospIC 0	10	NA	42	NA	0	0,149925038	NA	1	765
1669	DCD 0	75,00616016	1	CMUAME 0	1,083811669	RehospIC 0	13	140	16,82352941	192,5	1,724137931	53,81944444	26,838557	1	100
1670	DCD 0	95,4606434	2	CMUAME 0	0,206352916	RehospIC 0	57	NA	23,44117647	NA	0	3,165298945	51,0919929	3	1
1671	DCD 0	82,82272416	1	CMUAME 0	0,408741134	RehospIC 0	6	22	27,1	NA	3,448275862	7,851851852	33,79072591	2	765
1672	DCD 1	65,58521561	1	CMUAME 0	0,858368316	RehospIC 2	7	NA	13,34615385	NA	7,894736842	5,962059621	79,68627666	2	12
1673	DCD 1	94,67761807	1	CMUAME 0	NA	RehospIC 2	10	NA	12,0625	NA	10,25641026	89,30693069	107,8809417	1	765
1674	DCD 0	70,9596167	1	CMUAME 0	1,083811669	RehospIC 0	NA	NA	9,435897436	NA	2,5	91,91176471	65,41489993	5	0
1675	DCD 0	82,42299795	1	CMUAME 0	0,858368316	RehospIC 0	3	NA	28	NA	6,976744186	97,56097561	58,84550871	3	122
1676	DCD 0	94,46680356	2	CMUAME 0	0,790076927	RehospIC 1	2	NA	14,375	NA	10	90,13452915	128,1480162	5	765
1677	DCD 1	91,67419576	1	CMUAME 0	0,858368316	RehospIC 1	0	10	11,28125	275,5	3,658536585	93,8697318	64,97165657	2	405
1678	DCD 1	72,60780288	1	CMUAME 0	1,083811669	RehospIC 0	NA	NA	16	49,8	3,076923077	14,36265709	NA	4	13
1679	DCD 0	83,79466119	2	CMUAME 0	0,320740457	RehospIC 0	7	NA	23,36	NA	12,5	102,7314112	77,55364697	5	765
1680	DCD 0	55,76454483	1	CMUAME 0	0,788317168	RehospIC 0	2	NA	82,22222222	NA	0	0,134952767	31,2346477	1	38
1681	DCD 0	84,06297057	2	CMUAME 0	0,903154287	RehospIC 0	3	54	55,625	252	0	0	15,81268427	2	55
1682	DCD 0	84,14510609	1	CMUAME 0	0,114267972	RehospIC 0	2	NA	51,54545455	NA	0	0	46,46045041	1	0
1683	DCD 0	65,06776181	2	CMUAME 0	0,822778844	RehospIC 0	54	NA	21,15789474	NA	2,325581395	1,26227209	NA	5	765
1684	DCD 0	74,6091718	1	CMUAME 0	0,181146302	RehospIC 1	42	34	45,33333333	123	0	0,145348837	69,58921256	1	765
1685	DCD 0	77,73305955	1	CMUAME 0	0,475897519	RehospIC 1	NA	NA	45,125	NA	3,225806452	30,52109181	66,52282517	5	765
1686	DCD 1	71,04175223	1	CMUAME 0	0,076247481	RehospIC 1	1	114	21,22857143	7	1,818181818	14,58541459	56,25222263	2	24
1687	DCD 0	77,34428474	1	CMUAME 0	-0,07253682	RehospIC 0	7	114	51,83333333	0	0	4,603174603	41,11910613	1	17
1688	DCD 0	79,61122519	2	CMUAME 0	0,936657284	RehospIC 0	NA	NA	NA	NA	100	0	NA	3	765
1689	DCD 0	56,90075291	1	CMUAME 0	NA	RehospIC 0	87	161	19,11111111	0	2,325581395	43,18471338	103,498411	4	590
1690	DCD 0	71,81930185	1	CMUAME 0	0,237912876	RehospIC 0	83	63	NA	0	14,28571429	1,141552511	NA	2	765
1691	DCD 0	67,16495551	1	CMUAME 0	0,75692158	RehospIC 0	42	37	34,95	NA	0	2,263648469	61,35309416	1	304
1692	DCD 0	79,80835045	1	CMUAME 0	-0,926967329	RehospIC 0	14	9	17,48275862	67	1,612903226	3,916449086	NA	1	765
1693	DCD 0	70,78439425	1	CMUAME 0	0,986380021	RehospIC 0	22	NA	43,875	31	0	0	26,28923474	3	149
1694	DCD 0	86,66119097	1	CMUAME 0	0,377811525	RehospIC 0	2	NA	7,434343434	NA	2,608695652	15,92442645	158,0984524	4	765
1695	DCD 0	93,92744695	2	CMUAME 0	1,083811669	RehospIC 0	1	NA	25,5	NA	8,333333333	67,5862069	88,67252906	2	765
1696	DCD 0	58,60095825	1	CMUAME 1	1,138775186	RehospIC 0	36	15	55	170	4,545454546	3,51826793	31,37747704	2	15
1697	DCD 0	82,52977413	1	CMUAME 0	0,948604669	RehospIC 0	0	413	31,89473684	NA	4,166666667	4,484304933	32,0546509	4	0
1698	DCD 0	39,86584531	2	CMUAME 1	0,735636002	RehospIC 0	3	NA	42,13333333	NA	10,52631579	1,483679525	49,63050516	2	87
1699	DCD 0	68,37782341	1	CMUAME 0	-0,10817059	RehospIC 0	22	NA	53,375	NA	5,555555556	0	57,70368162	2	89
1700	DCD 0	57,94934976	1	CMUAME 0	0,539736479	RehospIC 1	6	NA	23,25	NA	2,040816327	25,62724014	53,39582392	1	765
1701	DCD 0	80,90349076	2	CMUAME 0	0,660193957	RehospIC 0	13	12	38,23076923	56,77777778	3,125	0,177935943	47,43968676	1	356
1702	DCD 0	86,95687885	2	CMUAME 0	0,529915333	RehospIC 0	14	NA	30	NA	6,060606061	0,78023407	87,39522015	1	87
1703	DCD 0	81,68651609	2	CMUAME 0	0,767252591	RehospIC 2	1	NA	5,626373626	NA	2,941176471	20,4797048	70,63479468	2	29
1704	DCD 0	75,65776865	2	CMUAME 0	0,377811525	RehospIC 0	1	NA	38,0625	315	4	0	NA	2	133
1705	DCD 0	92,38877481	2	CMUAME 0	0,70445865	RehospIC 0	3	33	27,65	NA	4,166666667	0,538599641	32,64231019	1	765
1706	DCD 0	83,17043121	2	CMUAME 0	0,426406497	RehospIC 0	5	NA	33,60869565	NA	2,941176471	98,0952381	34,34612486	2	765
1707	DCD 0	92,02464066	2	CMUAME 0	-0,120536752	RehospIC 0	0	NA	20,38709677	NA	2,5	102,1472393	32,47197242	1	765
1708	DCD 0	79,01711157	1	CMUAME 0	0,464677505	RehospIC 0	42	NA	38,125	NA	9,677419355	10,25641026	37,04834201	2	765
1709	DCD 0	80,53114305	2	CMUAME 0	-0,31323214	RehospIC 2	0	0	18,7	NA	5,333333333	28,46441948	44,60731963	1	765
1710	DCD 0	80,23545517	2	CMUAME 0	0,249066618	RehospIC 0	15	NA	17,90697674	NA	2,222222222	0	35,86799239	2	477
1711	DCD 0	76,23271732	2	CMUAME 0	0,57121053	RehospIC 0	1	NA	12,35384615	114	0,943396226	8,173076923	90,35259414	3	684
1712	DCD 0	85,62628337	1	CMUAME 0	1,141671102	RehospIC 1	4	287	12,80434783	NA	0	6,688417618	129,9375814	1	108
1713	DCD 1	79,45242984	2	CMUAME 0	0,77352897	RehospIC 0	20	22	22,31578947	NA	3,703703704	102,2680412	56,41642907	3	765
1714	DCD 1	84,03011636	2	CMUAME 0	0,556064875	RehospIC 2	1	NA	19,5625	NA	32,14285714	84,30493274	61,72076194	1	2
1715	DCD 0	86,07255305	1	CMUAME 0	NA	RehospIC 0	1	NA	15,32	NA	5,263157895	1,318681319	44,9994576	3	765
1716	DCD 0	90,61190965	2	CMUAME 0	-0,372803047	RehospIC 1	5	NA	62,25	NA	0	0	63,14969006	1	1
1717	DCD 0	41,0568104	1	CMUAME 0	0,076247481	RehospIC 0	18	46	29,6875	44	4,761904762	0,194931774	NA	1	765
1718	DCD 1	61,28131417	1	CMUAME 0	0,348107528	RehospIC 1	29	NA	25,38461539	NA	8,695652174	10,07194245	26,77562857	1	765
1719	DCD 0	63,40588638	1	CMUAME 0	0,57121053	RehospIC 1	NA	NA	42,8125	NA	3,448275862	1,752021563	55,62314938	4	765
1720	DCD 0	77,32785763	1	CMUAME 0	0,496113644	RehospIC 2	4	NA	26	NA	4,347826087	5,762711864	98,19479598	2	765
1721	DCD 0	86,4202601	1	CMUAME 0	1,289967156	RehospIC 0	52	NA	27,31578947	63	9,302325581	84,22575977	57,88686552	1	457
1722	DCD 0	83,23340178	1	CMUAME 0	0,770744953	RehospIC 2	0	NA	25,19230769	NA	2,43902439	3,546099291	96,93229303	1	765
1723	DCD 0	91,29089665	1	CMUAME 0	-0,425525	RehospIC 0	53	118	28,33333333	13	4	100,3527337	152,6090114	3	53
1724	DCD 0	76,07118412	1	CMUAME 0	NA	RehospIC 0	22	27	47,375	241,6666667	0	5,776636714	56,96060265	1	328
1725	DCD 0	85,62080767	2	CMUAME 0	-0,880084948	RehospIC 0	14	0	20,64705882	95,66666667	1,960784314	47,14673913	NA	1	549
1726	DCD 0	62,46406571	1	CMUAME 0	0,547640431	RehospIC 0	NA	NA	28,18181818	NA	3,333333333	5,337519623	113,137085	1	294
1727	DCD 1	80,30116359	1	CMUAME 0	-0,10817059	RehospIC 2	NA	36	NA	112,6666667	2,564102564	1,871657754	56,84790035	3	765
1728	DCD 0	67,21423682	1	CMUAME 0	0,209613589	RehospIC 0	4	529	15,95555556	NA	1,886792453	27,84636488	103,5997017	5	347
1729	DCD 0	78,04791239	2	CMUAME 0	-0,10817059	RehospIC 0	1	NA	22,93333333	287	4,081632653	0,130890052	44,73736717	2	433
1730	DCD 0	91,99178645	2	CMUAME 0	-0,485935544	RehospIC 0	18	NA	19,38095238	NA	12,19512195	97,34345351	50,19988763	2	86
1731	DCD 0	87,54825462	1	CMUAME 0	0,496113644	RehospIC 1	13	NA	51	NA	10,71428571	16,14123581	65,53933413	2	765
1732	DCD 0	24,29295003	2	CMUAME 0	-0,246306709	RehospIC 0	75	178	29	NA	0	0,142450143	0	1	765
1733	DCD 0	78,6201232	2	CMUAME 0	-0,128535974	RehospIC 0	25	NA	74,16666667	NA	10	0	27,61523849	1	233
1734	DCD 0	84,8843258	1	CMUAME 0	0,644900006	RehospIC 0	7	16	23,48	66,5	2,941176471	1,335559265	89,4087493	2	765
1735	DCD 0	80,27378508	2	CMUAME 0	-0,328117224	RehospIC 1	41	NA	17,60714286	NA	1,923076923	101,0928962	NA	3	693
1736	DCD 0	80,73374401	1	CMUAME 0	0,57121053	RehospIC 1	3	NA	30	NA	6,451612903	95,53349876	58,79151936	3	765
1737	DCD 0	66,84462697	2	CMUAME 0	-0,120536752	RehospIC 0	NA	NA	49	91	0	0	36,02572874	1	357
1738	DCD 0	61,93839836	1	CMUAME 0	NA	RehospIC 2	5	NA	23,25	NA	5,882352941	41,82242991	41,09688122	5	765
1739	DCD 0	68,66803559	1	CMUAME 0	-0,012940525	RehospIC 0	11	45	83,33333333	54	0	1,815642458	NA	1	765
1740	DCD 0	66,69130732	2	CMUAME 0	0,566652888	RehospIC 0	1	NA	26,76923077	154	7,5	0	28,04594288	3	28
1741	DCD 0	74,13826147	2	CMUAME 0	0,576701355	RehospIC 0	3	NA	37,84210526	NA	0	0,400534045	42,74331717	2	103
1742	DCD 0	66,84188912	1	CMUAME 0	1,083811669	RehospIC 1	3	NA	37,83333333	132	4,545454546	2,156862745	130,2525405	2	42
1743	DCD 0	84,20260096	1	CMUAME 0	0,125046408	RehospIC 0	4	48	31,375	NA	2,380952381	94,77020602	17,67766953	2	310
1744	DCD 1	81,24024641	1	CMUAME 0	1,063814676	RehospIC 0	47	65	27,9375	134,3333333	0	7,711442786	46,69376039	4	314
1745	DCD 0	86,23408624	2	CMUAME 0	-0,470298966	RehospIC 0	0	4	6,7125	NA	10,30927835	91,65186501	66,07689154	3	765
1746	DCD 0	79,90417522	2	CMUAME 0	1,138775186	RehospIC 0	7	181	31,12	192	0	4,081632653	37,49367839	1	765
1747	DCD 0	66,4366872	1	CMUAME 0	-1,080101248	RehospIC 0	3	11	7,333333333	184,25	0	0,262812089	67,81893095	1	81
1748	DCD 0	79,03353867	2	CMUAME 0	0,660193957	RehospIC 0	84	NA	26	NA	3,846153846	0,589970502	61,47632036	2	36
1749	DCD 0	54,11088296	1	CMUAME 1	0,57121053	RehospIC 0	83	NA	21,5	NA	0	97,54601227	95,72365775	4	130
1750	DCD 0	94,23408624	2	CMUAME 0	0,480973197	RehospIC 0	5	NA	21,42424242	NA	5,128205128	0	30,81147604	3	31
1751	DCD 1	84,82409309	1	CMUAME 0	0,121749365	RehospIC 0	8	NA	11,4	NA	26,66666667	13,02521008	77,98347375	4	27
1752	DCD 1	78,49965777	1	CMUAME 0	1,671883678	RehospIC 1	3	7	10,33333333	NA	0	1,01010101	115,9638045	2	765
1753	DCD 1	86,98973306	1	CMUAME 0	0,814751222	RehospIC 0	NA	NA	NA	NA	25	0	135,0451664	3	176
1754	DCD 0	76,69815195	2	CMUAME 0	0,904622565	RehospIC 1	2	20	13,73913044	NA	8,196721312	100	79,03643588	5	22
1755	DCD 0	86,34360027	1	CMUAME 0	0,547640431	RehospIC 1	1	NA	16,9	NA	6	45,17045455	131,6535235	1	65
1756	DCD 0	63,24435318	2	CMUAME 0	0,753668667	RehospIC 0	28	NA	31,22727273	NA	2,941176471	12,02614379	49,74175699	2	206
1757	DCD 0	90,92402464	2	CMUAME 0	0,996434967	RehospIC 0	5	NA	50,75	NA	4,166666667	89,47368421	44,2529423	2	53
1758	DCD 1	59,816564	1	CMUAME 0	1,046602779	RehospIC 1	NA	46	47,5	NA	4,166666667	5	97,91413447	2	765
1759	DCD 0	83,77823409	2	CMUAME 0	0,535270747	RehospIC 0	5	NA	5,138211382	NA	2,290076336	102,4464832	86,86970406	3	26
1760	DCD 0	77,51129363	1	CMUAME 0	0,076247481	RehospIC 0	2	497	42,61538462	NA	4,545454546	0	47,58405673	1	366
1761	DCD 1	76,98288843	1	CMUAME 0	0,550073131	RehospIC 0	6	33	29,53846154	0	11,11111111	14,00329489	52,78818937	2	765
1762	DCD 1	85,86721424	2	CMUAME 0	0,641854391	RehospIC 2	1	NA	9,591836735	NA	3,571428571	68,90756303	43,35993339	1	0
1763	DCD 0	99,00616016	2	CMUAME 0	0,725219583	RehospIC 2	1	NA	13,10526316	NA	8,695652174	0,393700787	147,5880287	1	49
1764	DCD 0	77,71937029	2	CMUAME 0	0,035332105	RehospIC 1	8	NA	10,66666667	NA	15,15151515	17,65834933	NA	2	5
1765	DCD 0	74,23408624	1	CMUAME 0	0,475897519	RehospIC 0	5	134	52,35714286	144,6666667	0	0,532623169	82,35241992	5	0
1766	DCD 0	69,7467488	1	CMUAME 0	0,675386459	RehospIC 0	3	NA	27,65384615	NA	4,444444444	17,79220779	65,88822719	2	224
1767	DCD 1	85,77960301	2	CMUAME 0	0,790076927	RehospIC 0	49	NA	52,25	NA	13,33333333	76,47058824	111,9025537	2	50
1768	DCD 1	75,42778919	2	CMUAME 0	1,211739489	RehospIC 0	NA	NA	17,44444444	NA	6,451612903	97,8515625	76,78793972	2	213
1769	DCD 0	91,02258727	2	CMUAME 0	0,910545771	RehospIC 0	23	NA	26,63636364	NA	0	0,148148148	44,48853073	2	765
1770	DCD 1	79,12388775	1	CMUAME 0	0,547640431	RehospIC 1	57	NA	21	NA	13,04347826	45,2173913	144,1874075	3	765
1771	DCD 1	61,18548939	1	CMUAME 0	NA	RehospIC 0	14	NA	22,35714286	NA	0	77,01317716	25,12504959	5	292
1772	DCD 0	63,92334018	2	CMUAME 1	0,822778844	RehospIC 1	65	NA	44,57142857	NA	18,18181818	4,873294347	NA	3	108
1773	DCD 0	92,51471595	2	CMUAME 0	-1,764523409	RehospIC 0	3	NA	74,6	NA	14,28571429	0	NA	1	59
1774	DCD 0	83,07734429	2	CMUAME 0	-0,10817059	RehospIC 0	2	NA	27,25	NA	4	0	87,4953547	3	765
1775	DCD 1	92,06844627	2	CMUAME 0	1,083811669	RehospIC 2	1	NA	20,52	NA	5,263157895	58,47880299	57,54895658	1	765
1776	DCD 0	75,41136208	1	CMUAME 0	-0,403250895	RehospIC 0	16	NA	17,24390244	NA	3,947368421	98,37398374	120,5453826	1	765
1777	DCD 0	82,72416153	1	CMUAME 0	0,491211473	RehospIC 0	13	NA	18,32258065	NA	0	6,326889279	48,35247035	2	72
1778	DCD 0	94,33812457	2	CMUAME 0	0,970451417	RehospIC 1	39	NA	22	NA	10,52631579	0	NA	2	765
1779	DCD 1	90,63107461	1	CMUAME 0	0,822778844	RehospIC 0	3	NA	27,84615385	NA	12,5	4,630788486	159,7217403	1	765
1780	DCD 1	92,96098563	2	CMUAME 0	0,571675824	RehospIC 0	2	NA	18,07692308	NA	0	97,68041237	49,80555815	2	281
1781	DCD 0	90,02327173	2	CMUAME 0	-0,135823759	RehospIC 1	1	NA	15,56603774	NA	6,451612903	0,796359499	34,29977795	1	77
1782	DCD 0	70,82546201	2	CMUAME 0	0,556064875	RehospIC 0	3	235	30,21428571	NA	0	60,08708273	79,26802921	3	126
1783	DCD 1	88,00273785	2	CMUAME 0	0,57121053	RehospIC 1	37	NA	12,52941177	NA	23,07692308	0,753768844	38,52873042	2	129
1784	DCD 0	29,21560575	1	CMUAME 0	-0,10817059	RehospIC 0	0	0	41,66666667	385	5,882352941	0,132450331	89,10406917	2	41
1785	DCD 0	69,03216975	1	CMUAME 0	-0,10817059	RehospIC 0	91	NA	28	NA	6,666666667	0	0	4	271
1786	DCD 0	67,3100616	1	CMUAME 0	-0,468842138	RehospIC 0	6	34	63	0	4	4,067321178	22,37990503	3	765
1787	DCD 1	83,21697468	1	CMUAME 0	0,910193992	RehospIC 1	2	NA	18	NA	10,52631579	2,763819096	57,50094239	5	151
1788	DCD 0	71,34291581	1	CMUAME 0	0,57121053	RehospIC 0	11	NA	32,8125	NA	3,703703704	93,12602291	69,80156467	5	57
1789	DCD 0	51,95071869	2	CMUAME 0	0,858368316	RehospIC 1	18	NA	9,323529412	NA	3,333333333	16,31205674	99,98497914	1	324
1790	DCD 0	68,61327858	1	CMUAME 0	0,496113644	RehospIC 0	NA	NA	NA	NA	20	0	22,72623599	4	765
1791	DCD 0	60,6844627	1	CMUAME 1	0,496113644	RehospIC 0	0	NA	42,36363636	NA	5	3,767123288	18,57071597	1	765
1792	DCD 0	63,90691307	1	CMUAME 0	0,858368316	RehospIC 1	1	NA	8,090909091	197	2,898550725	86,63729809	193,199841	1	1
1793	DCD 0	88,29842574	1	CMUAME 0	0,525485413	RehospIC 0	0	NA	26	NA	0	4,337050806	131,1279226	1	268
1794	DCD 0	60,56125941	1	CMUAME 0	0,745615749	RehospIC 0	417	NA	65	NA	0	0,327332242	55,96169235	2	150
1795	DCD 0	90,64202601	2	CMUAME 0	0,761988524	RehospIC 0	6	NA	26,03333333	NA	8,571428571	0,121212121	92,26300266	2	28
1796	DCD 0	78,54893908	1	CMUAME 0	-0,461527441	RehospIC 1	2	22	19,72727273	NA	9,090909091	3,771289538	95,64202365	2	91
1797	DCD 0	77,7303217	1	CMUAME 0	0,170898652	RehospIC 0	2	30	41,73333333	155	0	0	37,6109119	1	765
1798	DCD 0	92,23545517	2	CMUAME 0	-0,706579505	RehospIC 0	28	NA	16,53333333	NA	5,084745763	0	NA	1	765
1799	DCD 0	90,48049281	2	CMUAME 0	0,57121053	RehospIC 0	18	NA	35,6875	NA	4,347826087	109,1194969	136,4817198	1	92
1800	DCD 0	83,90965092	2	CMUAME 1	0,496113644	RehospIC 1	29	NA	73,2	NA	0	96,24329159	47,66496435	3	765
1801	DCD 0	78,17385353	1	CMUAME 0	NA	RehospIC 0	132	417	220,5	NA	6,666666667	4,458598726	NA	2	93
1802	DCD 0	86,74058864	2	CMUAME 0	-0,10817059	RehospIC 0	1	NA	26,40740741	428	2,43902439	23,06666667	47,73614948	2	0
1803	DCD 0	76,41889117	1	CMUAME 0	0,496113644	RehospIC 0	3	NA	42,08333333	NA	7,142857143	0,173310225	50,0518985	5	42
1804	DCD 0	76,94455852	1	CMUAME 0	-0,432633167	RehospIC 0	27	0	39,35714286	449	4,761904762	0,344827586	35,57615732	3	765
1805	DCD 0	77,75770021	2	CMUAME 0	0,249066618	RehospIC 0	23	73	35,53333333	56	0	76,00671141	141,4178653	1	409
1806	DCD 0	73,9028063	2	CMUAME 0	0,054478751	RehospIC 0	138	281	52,22222222	NA	4,545454546	31,77570094	47,73465228	3	180
1807	DCD 0	70,61190965	1	CMUAME 0	0,949366525	RehospIC 0	5	NA	34	NA	5,555555556	5,700712589	187,8659001	5	107
1808	DCD 0	62,36276523	2	CMUAME 0	0,895009522	RehospIC 0	NA	NA	79,625	NA	8,333333333	0,73964497	130,9583118	1	9
1809	DCD 0	96,48459959	1	CMUAME 0	-1,214903097	RehospIC 0	3	192	38,93333333	105,75	3,225806452	1,446945338	134,7844842	1	251
1810	DCD 1	76,11225188	2	CMUAME 0	0,936657284	RehospIC 1	2	13	23,85714286	22	7,142857143	43,14868805	78,66131917	5	765
1811	DCD 0	64,59685147	1	CMUAME 0	-0,404854541	RehospIC 0	NA	NA	78,5	NA	0	2,025316456	100,274835	5	678
1812	DCD 1	59,32375086	1	CMUAME 0	NA	RehospIC 1	NA	NA	22,54545455	NA	0	41,70731707	42,93593542	5	765
1813	DCD 0	61,54962355	1	CMUAME 1	0,409610599	RehospIC 0	3	1	18,18421053	241,5	0	0,288600289	31,1952651	1	87
1814	DCD 0	89,87268994	2	CMUAME 0	-0,10817059	RehospIC 0	1	NA	23,51724138	NA	0	100,6410256	57,05456823	3	33
1815	DCD 0	43,9890486	2	CMUAME 0	1,671883678	RehospIC 0	NA	5	16,58974359	28,25	3,896103896	2,857142857	110,1480069	1	54
1816	DCD 0	78,88021903	1	CMUAME 0	-0,07253682	RehospIC 0	26	102	40,23076923	96,5	4,545454546	1,459854015	20,02555226	4	82
1817	DCD 0	86,52156058	2	CMUAME 0	1,320097328	RehospIC 1	3	NA	25,83333333	128,6666667	10,81081081	1,242236025	82,37102921	1	765
1818	DCD 0	59,38398357	2	CMUAME 1	0,970451417	RehospIC 0	NA	NA	32,5	NA	5	107,8877005	72,40974395	5	765
1819	DCD 0	85,53319644	2	CMUAME 0	-0,857227012	RehospIC 0	19	NA	30,05555556	NA	0	0,338409476	33,32453713	5	765
1820	DCD 0	85,24298426	1	CMUAME 0	1,083811669	RehospIC 1	8	NA	22,125	NA	19,44444444	106,5292096	104,4145823	3	44
1821	DCD 1	85,96577687	2	CMUAME 0	-0,461527441	RehospIC 0	1	NA	14,03703704	NA	3,333333333	108,1578947	124,1316975	2	204
1822	DCD 0	92,18069815	1	CMUAME 0	-0,10817059	RehospIC 1	78	NA	13,90476191	NA	2,564102564	64,8111332	81,92017021	2	765
1823	DCD 0	82,65571526	1	CMUAME 0	0,57121053	RehospIC 0	1	NA	19,83333333	70	7,843137255	66,8814433	123,2064527	2	405
1824	DCD 0	49,48117728	2	CMUAME 0	-1,236042733	RehospIC 0	NA	NA	38	NA	10	10,93439364	NA	2	765
1825	DCD 0	90,46132786	2	CMUAME 0	-0,10817059	RehospIC 0	4	NA	23,9	NA	12,90322581	0	164,7682736	5	262
1826	DCD 0	79,35660507	2	CMUAME 1	0,396051906	RehospIC 0	11	26	31,84210526	2	0	6,471494607	19,93599889	2	391
1827	DCD 0	89,10335387	2	CMUAME 0	-0,10817059	RehospIC 1	5	442	24,2962963	NA	2,941176471	0	64,88747115	4	765
1828	DCD 0	90,71321013	2	CMUAME 0	-0,085633222	RehospIC 0	1	NA	38,52941177	NA	5,263157895	97,75449102	51,04977658	1	302
1829	DCD 0	67,32648871	1	CMUAME 0	0,70445865	RehospIC 0	10	NA	34,89473684	NA	4,166666667	0,137362637	48,6772921	2	365
1830	DCD 0	100,807666	2	CMUAME 0	0,788317168	RehospIC 0	6	NA	44,45454546	NA	0	64,16184971	193,1166532	3	12
1831	DCD 0	69,48117728	1	CMUAME 0	0,116756542	RehospIC 0	3	NA	21,03846154	NA	3,571428571	95,08196721	63,15238958	4	765
1832	DCD 0	86,31895962	1	CMUAME 0	-0,10817059	RehospIC 1	1	322	10,2826087	NA	2,105263158	6,540084388	80,09163011	2	406
1833	DCD 1	88,62696783	2	CMUAME 0	1,148522972	RehospIC 2	399	225	NA	NA	0	0	NA	3	765
1834	DCD 0	58,18754278	2	CMUAME 0	0,57121053	RehospIC 0	30	NA	111	NA	25	0,209643606	39,21164868	1	89
1835	DCD 0	40,04654346	2	CMUAME 1	0,475943885	RehospIC 0	34	NA	53,25	NA	5,882352941	0,296296296	40,11176913	2	183
1836	DCD 0	81,99041752	1	CMUAME 0	0,858368316	RehospIC 1	8	45	21,04545455	255	2,173913044	6,343283582	147,3620962	1	765
1837	DCD 0	78,12183436	2	CMUAME 0	0,57121053	RehospIC 0	NA	507	NA	NA	14,28571429	0,464396285	173,7956228	1	765
1838	DCD 0	82,62559891	2	CMUAME 0	0,756292677	RehospIC 1	6	22	12,39344262	77	6,451612903	10,64935065	88,86089187	2	61
1839	DCD 0	77,30047912	1	CMUAME 0	-0,280314462	RehospIC 0	17	NA	32,95238095	NA	0	8,236808237	62,5079265	3	246
1840	DCD 0	76,25462012	2	CMUAME 0	-0,10817059	RehospIC 0	0	504	73,5	NA	7,142857143	3,395061728	28,46520221	1	1
1841	DCD 0	95,05817933	2	CMUAME 0	1,083811669	RehospIC 0	22	NA	22,16666667	NA	6,52173913	102,8014616	27,80196829	3	765
1842	DCD 1	90,23682409	2	CMUAME 0	NA	RehospIC 1	NA	NA	23,36842105	NA	11,53846154	10,10752688	122,0993013	1	765
1843	DCD 1	87,81930185	2	CMUAME 0	-0,297477458	RehospIC 0	0	NA	10,53571429	NA	1,612903226	0	80,54644505	4	30
1844	DCD 0	87,34839151	2	CMUAME 0	-0,326886924	RehospIC 0	2	NA	53,46153846	NA	0	95,17490953	51,95900041	1	16
1845	DCD 0	72,42162902	1	CMUAME 0	1,930985834	RehospIC 2	10	NA	25	NA	9,677419355	104,3087971	78,29490181	3	765
1846	DCD 0	74,29705681	2	CMUAME 0	0,744746989	RehospIC 2	7	NA	6,764705882	NA	0	81,10047847	60,17314069	3	765
1847	DCD 1	86,7980835	1	CMUAME 0	0,496113644	RehospIC 1	7	NA	23,17647059	NA	6,666666667	91,98606272	132,3147336	5	765
1848	DCD 0	93,07597536	1	CMUAME 0	1,083811669	RehospIC 2	17	NA	22,08	NA	10,81081081	41,34762634	62,55083882	2	0
1849	DCD 0	87,19507187	2	CMUAME 0	1,083811669	RehospIC 0	3	62	21,30555556	NA	4,761904762	100,3731343	NA	1	0
1850	DCD 0	80,21629021	1	CMUAME 0	NA	RehospIC 0	4	NA	22,75	NA	0	12,20735786	49,86635346	2	90
1851	DCD 0	69,31964408	1	CMUAME 1	0,496113644	RehospIC 0	58	NA	39,33333333	NA	5,263157895	0,507614213	34,43898471	1	58
1852	DCD 0	82,55715264	2	CMUAME 0	0,116756542	RehospIC 0	1	11	11,29310345	NA	1,5625	4,041916168	71,30039977	2	14
1853	DCD 0	75,33744011	2	CMUAME 0	NA	RehospIC 0	0	0	50,91666667	NA	0	5,184174625	23,83916673	3	284
1854	DCD 0	78,83093771	2	CMUAME 0	0,486577516	RehospIC 0	84	NA	20,05555556	NA	2,43902439	114,9643706	123,1551634	3	136
1855	DCD 0	83,38672142	2	CMUAME 0	-0,012940525	RehospIC 0	24	NA	63,57142857	NA	0	5,340699816	58,65543038	1	24
1856	DCD 1	89,82888433	1	CMUAME 0	0,190967036	RehospIC 2	NA	NA	30,3	NA	23,52941177	0	60,03925912	2	765
1857	DCD 0	89,88364134	2	CMUAME 0	-1,230544148	RehospIC 0	0	NA	60,91666667	NA	0	68,50690088	51,20326352	1	334
1858	DCD 0	77,87542779	1	CMUAME 0	0,496113644	RehospIC 0	4	NA	18,88571429	NA	2,083333333	98,43342037	56,29393792	3	52
1859	DCD 0	66,78986995	1	CMUAME 0	1,264761726	RehospIC 1	1	NA	21,5	202,5	6,12244898	4,147465438	166,2973505	4	765
1860	DCD 1	83,86036961	2	CMUAME 0	0,323288725	RehospIC 0	1	NA	9,898550725	NA	7,142857143	40,82503556	49,78184511	2	1
1861	DCD 0	65,83436003	2	CMUAME 0	0,694734902	RehospIC 1	NA	NA	36,55555556	NA	11,53846154	4,856115108	47,55670466	1	765
1862	DCD 0	75,15400411	1	CMUAME 0	-0,857227012	RehospIC 0	3	15	25,23809524	266	3,333333333	1,465201465	66,25852827	2	765
1863	DCD 1	87,89869952	2	CMUAME 0	-0,10817059	RehospIC 2	59	NA	NA	NA	8,333333333	0,835073069	92,53594654	1	765
1864	DCD 0	64,84599589	1	CMUAME 0	-0,10817059	RehospIC 0	38	NA	42	NA	1,449275362	1,964285714	0	4	765
1865	DCD 1	87,24709103	1	CMUAME 0	-0,27009966	RehospIC 1	40	NA	18,64705882	NA	9,523809524	97,84366577	64,6410541	2	765
1866	DCD 0	76,64613279	1	CMUAME 0	-0,049676754	RehospIC 2	4	NA	21,18181818	NA	12,5	0,385356455	30,29180903	3	765
1867	DCD 0	83,11019849	1	CMUAME 0	0,613017113	RehospIC 0	37	NA	40,17647059	NA	0	1,008827238	NA	1	310
1868	DCD 0	87,26078029	2	CMUAME 0	NA	RehospIC 0	138	NA	NA	NA	33,33333333	0	173,6888696	2	765
1869	DCD 0	69,63997262	2	CMUAME 1	0,858368316	RehospIC 0	24	365	34	NA	3,448275862	60,32138443	57,10987542	1	112
1870	DCD 0	74,26146475	2	CMUAME 0	0,77352897	RehospIC 1	2	31	14,6097561	134	0	4,769475358	30,80790333	1	100
1871	DCD 0	80,30116359	1	CMUAME 0	0,725219583	RehospIC 0	1	35	30,19047619	110,25	3,03030303	2,514792899	NA	1	119
1872	DCD 0	84,57768652	1	CMUAME 0	0,312932846	RehospIC 0	132	38	150	358	7,692307692	3,069053708	48,5384751	1	77
1873	DCD 1	72,09034908	1	CMUAME 0	0,022857059	RehospIC 0	10	2	18,11764706	151	2,898550725	1,474926254	44,71678109	1	105
1874	DCD 0	86,92950034	2	CMUAME 0	-0,040452243	RehospIC 0	10	NA	27,04166667	NA	3,703703704	97,56838906	63,69984214	2	43
1875	DCD 0	49,39904175	1	CMUAME 0	-0,10817059	RehospIC 0	NA	9	NA	NA	0	0	104,7183011	1	51
1876	DCD 0	91,87405886	2	CMUAME 0	1,083811669	RehospIC 0	88	29	19,2	NA	16,66666667	0	NA	3	765
1877	DCD 0	90,80355921	2	CMUAME 0	0,903154287	RehospIC 0	NA	NA	NA	NA	30	0	NA	1	765
1878	DCD 0	62,46680356	1	CMUAME 0	0,57121053	RehospIC 0	NA	NA	27,72222222	41,5	4,166666667	1,745200698	135,0483534	2	106
1879	DCD 1	86,75975359	2	CMUAME 0	-0,10817059	RehospIC 1	25	34	26,04347826	12	0	117,4666667	116,063438	2	765
1880	DCD 0	51,97809719	1	CMUAME 0	NA	RehospIC 0	NA	NA	113,2	NA	8,333333333	0,413223141	134,8810825	3	1
1881	DCD 0	62,46680356	1	CMUAME 0	1,409566814	RehospIC 0	12	NA	58,44444444	NA	8,333333333	4,529616725	73,61371935	1	64
1882	DCD 0	58,73237509	1	CMUAME 0	0,972715075	RehospIC 0	0	0	59,46153846	NA	4,545454546	0	32,81798812	3	765
1883	DCD 1	81,02395619	2	CMUAME 0	0,899476363	RehospIC 0	8	NA	14,29545455	NA	0	1,338688086	97,40413888	5	439
1884	DCD 0	78,23682409	1	CMUAME 0	NA	RehospIC 0	10	NA	56,33333333	NA	0	1,769911504	NA	1	765
1885	DCD 0	86,40657084	1	CMUAME 0	0,641854391	RehospIC 0	3	NA	24,5	NA	0	103,1609195	55,15769186	3	600
1886	DCD 0	78,71594798	2	CMUAME 0	0,413803363	RehospIC 0	6	90	17,39393939	NA	0	0	NA	1	765
1887	DCD 0	91,89322382	2	CMUAME 0	0,496113644	RehospIC 0	11	NA	26,5	NA	4,166666667	123,1910946	77,92057646	2	97
1888	DCD 1	73,49760438	2	CMUAME 0	0,681506569	RehospIC 0	1	NA	23,46153846	NA	0	78,28655835	45,66950268	4	1
1889	DCD 1	87,05817933	1	CMUAME 0	1,148522972	RehospIC 0	NA	NA	NA	NA	0	0	33,42723374	3	765
1890	DCD 0	70,07255305	1	CMUAME 0	-1,008357315	RehospIC 0	101	111	36,2631579	NA	3,225806452	8,987341772	34,91656608	5	0
1891	DCD 0	76,8678987	1	CMUAME 0	-0,10817059	RehospIC 0	1	NA	39,85	NA	4,166666667	98,62842893	31,37176132	2	94
1892	DCD 0	85,42915811	2	CMUAME 1	0,858368316	RehospIC 0	0	NA	17,33333333	NA	8,108108108	100,8097166	61,44754101	4	8
1893	DCD 1	89,06228611	2	CMUAME 0	1,083811669	RehospIC 1	3	NA	29,2173913	203	7,317073171	100,5730659	116,862503	5	765
1894	DCD 0	83,4934976	2	CMUAME 0	-0,025417309	RehospIC 0	14	NA	14,79411765	NA	0	7,797270955	21,08551721	2	765
1895	DCD 0	87,05544148	2	CMUAME 0	-0,679810954	RehospIC 1	0	99	22,67741936	0	2,222222222	71,95121951	36,20871554	1	765
1896	DCD 0	78,5982204	2	CMUAME 0	0,280899416	RehospIC 1	4	NA	18,24137931	NA	10,81081081	108,0204778	101,2785204	3	187
1897	DCD 0	82,87200548	2	CMUAME 0	0,287444393	RehospIC 1	2	591	42,2631579	NA	20,58823529	10,15911873	49,16607845	1	282
1898	DCD 1	66,92402464	1	CMUAME 0	NA	RehospIC 1	NA	NA	46,55555556	NA	0	10,33925687	39,01565764	1	765
1899	DCD 0	92,80492813	2	CMUAME 0	-0,739270931	RehospIC 0	1	NA	43,3	NA	7,407407407	1,263537906	37,97549533	1	19
1900	DCD 0	73,91649555	2	CMUAME 0	0,795542845	RehospIC 0	1	NA	62,23076923	NA	4,761904762	1,358024691	21,15113935	3	62
1901	DCD 0	55,59479808	1	CMUAME 1	-0,018761883	RehospIC 0	1	NA	17,17647059	NA	4,878048781	1,683501684	53,24735899	2	245
1902	DCD 0	82,45585216	1	CMUAME 0	0,858368316	RehospIC 0	3	NA	50,57142857	NA	0	0	47,74117706	1	765
1903	DCD 0	86,33812457	1	CMUAME 0	0,858368316	RehospIC 0	4	NA	16,72727273	NA	7,692307692	1,44	26,84104326	3	765
1904	DCD 0	75,50992471	2	CMUAME 0	1,00643811	RehospIC 1	NA	NA	44,36363636	NA	6,666666667	0,17452007	38,71888956	1	765
1905	DCD 1	83,4770705	2	CMUAME 0	-2,033120171	RehospIC 0	6	41	27,05	97	6,52173913	0,680272109	48,54891361	1	243
1906	DCD 0	53,28405202	1	CMUAME 0	0,4611086	RehospIC 0	24	43	31,85714286	168	3,225806452	6,002728513	133,2163059	2	328
1907	DCD 0	81,04312115	1	CMUAME 0	0,506726943	RehospIC 0	10	35	29,38888889	65	0	0	20,30627069	1	41
1908	DCD 0	47,71800137	1	CMUAME 0	1,083811669	RehospIC 0	125	NA	NA	NA	0	0	NA	1	765
1909	DCD 0	92,76386037	2	CMUAME 0	-0,478307005	RehospIC 0	5	NA	9,37704918	NA	0	82,47078464	22,03797727	2	1
1910	DCD 0	89,44010951	2	CMUAME 0	0,822778844	RehospIC 0	3	63	46,3125	188	9,523809524	100,390625	49,37053834	2	765
1911	DCD 0	55,62491444	2	CMUAME 0	0,575295577	RehospIC 0	1	NA	51,13333333	NA	5,555555556	0,729040097	49,54221216	1	86
1912	DCD 0	92,64339494	1	CMUAME 0	-0,10817059	RehospIC 0	42	25	14,2	NA	21,42857143	13,73913044	NA	2	765
1913	DCD 0	77,96030116	1	CMUAME 0	0,496113644	RehospIC 1	2	167	23,45454546	NA	0	65,71428571	60,8194352	5	0
1914	DCD 0	91,72073922	2	CMUAME 0	0,57121053	RehospIC 0	2	NA	37,42857143	NA	6,25	0	NA	2	113
1915	DCD 0	67,55373032	1	CMUAME 0	-0,088650485	RehospIC 0	99	13	7	NA	14,28571429	0,867052023	7,069421104	3	40
1916	DCD 0	86,12183436	2	CMUAME 0	1,083811669	RehospIC 0	20	NA	29,4	NA	10	65,66164154	123,5071764	1	0
1917	DCD 0	92,07118412	2	CMUAME 0	0,556669611	RehospIC 0	4	NA	11,96363636	NA	1,754385965	114,9925038	NA	1	157
1918	DCD 0	54,04517454	2	CMUAME 0	1,07342627	RehospIC 0	25	NA	46,28571429	NA	0	0,60331825	21,54753749	1	118
1919	DCD 0	77,00752909	2	CMUAME 0	1,063814676	RehospIC 0	16	10	21,34615385	62,28571429	0	3,764320786	62,81829917	1	765
1920	DCD 0	88,7008898	2	CMUAME 0	1,289967156	RehospIC 0	340	NA	NA	NA	0	0	70,71067812	2	765
1921	DCD 1	91,41409993	2	CMUAME 0	-0,368055968	RehospIC 0	44	NA	56,66666667	117,5	15,38461539	23,52941177	27,80540461	1	87
1922	DCD 0	83,55920602	1	CMUAME 0	0,192323863	RehospIC 1	2	NA	7,723076923	NA	2,173913044	82,32405892	93,79491132	2	38
1923	DCD 0	64,61054073	1	CMUAME 1	NA	RehospIC 0	5	0	26,72413793	NA	0	86,40192539	54,01450939	3	133
1924	DCD 0	75,72073922	1	CMUAME 0	0,076247481	RehospIC 0	5	NA	57,875	NA	19,35483871	0,414937759	73,86960062	2	294
1925	DCD 0	82,5982204	2	CMUAME 0	0,558851109	RehospIC 2	49	81	19,27027027	NA	3,389830509	111,6504854	110,3738186	1	765
1926	DCD 0	88,36687201	2	CMUAME 0	0,77352897	RehospIC 0	4	49	12,82978723	75,5	2,5	98,07692308	111,756692	3	194
1927	DCD 0	70,40657084	1	CMUAME 0	0,858368316	RehospIC 0	7	NA	14,74285714	NA	4,347826087	0	31,49112074	1	58
1928	DCD 0	82,48596852	1	CMUAME 0	-0,471199234	RehospIC 0	NA	4	24,79166667	172,6666667	4,878048781	1,151079137	34,42973676	2	663
1929	DCD 0	86,80355921	2	CMUAME 0	-0,368055968	RehospIC 0	248	NA	88,4	NA	14,28571429	0,274725275	21,09372508	2	159
1930	DCD 0	84,1889117	2	CMUAME 0	0,283719579	RehospIC 1	8	NA	12,73076923	NA	6,818181818	70,2970297	108,3220841	1	765
1931	DCD 0	59,90417522	1	CMUAME 0	-0,10817059	RehospIC 0	NA	NA	76,66666667	NA	0	0,779727096	92,54288938	1	378
1932	DCD 0	81,70841889	2	CMUAME 0	0,770744953	RehospIC 0	1	NA	20,89655172	NA	0	0	NA	1	765
1933	DCD 1	76,32032854	2	CMUAME 0	0,421800213	RehospIC 0	NA	NA	NA	NA	10	0	NA	5	765
1934	DCD 0	68,32854209	1	CMUAME 0	0,335584768	RehospIC 0	17	NA	52,21428571	NA	4	0,387096774	29,30458017	4	108
1935	DCD 1	84,3449692	1	CMUAME 0	0,858368316	RehospIC 2	29	NA	28,5	NA	23,52941177	3,797468354	90,4593132	1	765
1936	DCD 0	81,67830253	1	CMUAME 0	0,899476363	RehospIC 0	1	520	27,51724138	147	0	0	26,63872218	1	765
1937	DCD 0	82,42847365	1	CMUAME 0	0,858368316	RehospIC 0	3	137	39,15384615	210	26,66666667	3,52303523	89,9973921	1	54
1938	DCD 0	69,50855578	1	CMUAME 0	0,813964379	RehospIC 0	0	8	NA	NA	6,666666667	10,96408318	75,72371005	1	110
1939	DCD 0	81,13620808	1	CMUAME 0	0,343986248	RehospIC 2	30	NA	13,3	NA	11,11111111	87,55274262	115,1887845	4	765
1940	DCD 0	76,46543463	2	CMUAME 0	1,211739489	RehospIC 0	4	731	49,4	1	5,263157895	7,780612245	NA	1	120
1941	DCD 0	87,55646817	1	CMUAME 0	-0,049805874	RehospIC 0	59	NA	13,63636364	NA	8,333333333	2,420574887	146,2605358	2	11
1942	DCD 0	87,6605065	2	CMUAME 0	0,475897519	RehospIC 1	3	NA	19,57142857	NA	6,896551724	0	82,96969438	5	765
1943	DCD 0	73,39904175	1	CMUAME 0	NA	RehospIC 2	NA	26	23,42105263	NA	5,263157895	11,53846154	122,5564776	1	765
1944	DCD 0	89,50581793	2	CMUAME 0	0,125046408	RehospIC 0	13	54	24,76923077	159	3,225806452	2,591463415	56,2316276	1	206
1945	DCD 1	91,22245038	2	CMUAME 0	-0,328117224	RehospIC 0	24	NA	21,60869565	NA	4	95,95375723	58,29445578	1	84
1946	DCD 1	97,27583847	1	CMUAME 0	0,457838012	RehospIC 0	13	NA	11,67567568	NA	6,52173913	0,223214286	39,59694222	1	32
1947	DCD 0	83,63039014	1	CMUAME 0	0,858368316	RehospIC 0	1	NA	23,28571429	NA	8,571428571	96,05522682	52,89029124	2	17
1948	DCD 0	92,66803559	1	CMUAME 0	1,211739489	RehospIC 1	10	NA	24,35294118	NA	0	0	70,18989987	3	765
1949	DCD 0	51,30732375	1	CMUAME 0	1,671883678	RehospIC 0	3	NA	47,3125	NA	3,571428571	0,255754476	NA	1	3
1950	DCD 0	87,90691307	1	CMUAME 0	0,858368316	RehospIC 0	1	0	55,33333333	20	4,166666667	87,14991763	75,248791	1	536
1951	DCD 0	65,60985626	1	CMUAME 0	-0,330446861	RehospIC 0	86	105	29,34782609	75	0	0,362756953	9,421234585	4	610
1952	DCD 0	81,36892539	2	CMUAME 0	-1,297950482	RehospIC 1	1	75	25,04347826	NA	11,86440678	103,1506849	83,87062682	3	765
1953	DCD 1	65,38261465	1	CMUAME 0	0,084064892	RehospIC 2	NA	NA	21,8	NA	8,333333333	5,319148936	85,66203594	3	28
1954	DCD 1	60,85968515	1	CMUAME 0	-0,037203764	RehospIC 0	14	NA	6	NA	6,666666667	85,58139535	71,32509461	5	14
1955	DCD 0	68,85420945	1	CMUAME 0	1,046602779	RehospIC 0	46	NA	26,72222222	NA	2,083333333	2,963917526	NA	1	765
1956	DCD 0	89,97946612	1	CMUAME 0	0,24217811	RehospIC 2	20	NA	34	NA	14,28571429	94,81481482	97,33511006	3	765
1957	DCD 1	81,14989733	1	CMUAME 0	0,858368316	RehospIC 0	9	NA	42,14285714	NA	27,27272727	0	132,5920358	3	765
1958	DCD 1	96,62422998	2	CMUAME 0	0,57121053	RehospIC 0	16	NA	13,53333333	NA	5,660377359	0,159489633	44,38722477	2	383
1959	DCD 0	85,18001369	2	CMUAME 0	-0,0895643	RehospIC 0	71	NA	11,22641509	NA	0	0	13,74041906	2	532
1960	DCD 0	56,56399726	1	CMUAME 0	0,967505317	RehospIC 0	40	300	44,6	NA	12,5	0	NA	2	94
1961	DCD 0	71,8384668	1	CMUAME 0	0,895009522	RehospIC 0	5	453	20,8	NA	2,857142857	0,304878049	86,90908617	1	243
1962	DCD 0	85,87542779	2	CMUAME 0	NA	RehospIC 0	26	104	33,5	531	4,347826087	7,413249211	46,55342593	1	765
1963	DCD 0	64,84052019	1	CMUAME 0	-0,038368042	RehospIC 0	73	NA	30,8	NA	0	0	100,53397	4	1
1964	DCD 0	77,88637919	1	CMUAME 0	0,556064875	RehospIC 0	3	178	16,18421053	NA	4,918032787	24,31693989	50,96861563	3	33
1965	DCD 0	80,88980151	1	CMUAME 0	1,494127684	RehospIC 0	0	NA	28,80952381	NA	3,703703704	0	96,93871267	4	516
1966	DCD 0	66,54072553	1	CMUAME 0	-1,568969014	RehospIC 0	3	209	44,53846154	NA	5	0,302571861	29,72004566	5	228
1967	DCD 0	87,74537988	2	CMUAME 0	-0,284013048	RehospIC 1	3	NA	29,30434783	NA	10,81081081	18,39684626	35,57204254	1	224
1968	DCD 0	92,38329911	2	CMUAME 0	0,480973197	RehospIC 0	12	50	22,33333333	280	6,818181818	0,975609756	122,3103307	1	23
1969	DCD 0	87,08008214	2	CMUAME 0	0,116756542	RehospIC 0	0	0	25,27272727	188	2,43902439	2,256532067	10,98130195	1	765
1970	DCD 0	67,67693361	1	CMUAME 0	-0,580894818	RehospIC 0	5	29	29,57142857	NA	0	5,360443623	NA	1	0
1971	DCD 0	72,02464066	2	CMUAME 0	0,814751222	RehospIC 0	2	NA	32,13333333	NA	6,451612903	93,39130435	99,56709957	2	490
1972	DCD 0	65,51950719	1	CMUAME 0	0,23153437	RehospIC 0	65	18	89,625	206	0	2,416570771	63,91767433	1	65
1973	DCD 1	91,12936345	2	CMUAME 0	NA	RehospIC 1	2	NA	22,27777778	NA	11,53846154	85,50724638	58,00891706	4	38
1974	DCD 0	77,57700205	1	CMUAME 0	0,910545771	RehospIC 1	3	NA	29,27272727	NA	7,142857143	2,681992337	54,35800882	4	765
1975	DCD 0	88,28747433	2	CMUAME 0	0,903154287	RehospIC 1	23	NA	21,33333333	NA	4	0	68,69006581	2	210
1976	DCD 0	83,31279945	1	CMUAME 0	0,660193957	RehospIC 0	7	362	76,11111111	187,5	4,761904762	1,333333333	NA	1	142
1977	DCD 0	92,77207392	2	CMUAME 0	0,744627628	RehospIC 1	1	NA	28,04545455	NA	12,90322581	94,70284238	41,86057706	3	765
1978	DCD 1	91,39219713	1	CMUAME 0	0,858368316	RehospIC 0	0	4	21,84210526	99,5	5,405405405	7,423580786	91,57760825	2	351
1979	DCD 0	47,76180698	1	CMUAME 0	1,368584175	RehospIC 0	6	NA	27,71428571	NA	0	6,916764361	101,2992126	3	50
1980	DCD 0	87,26078029	2	CMUAME 1	0,209613589	RehospIC 0	0	NA	46,53846154	NA	16,66666667	0	23,13172687	3	765
1981	DCD 0	87,96988364	2	CMUAME 0	-0,012940525	RehospIC 0	NA	NA	8,3125	NA	0	0,694444444	72,16366443	2	83
1982	DCD 0	53,68651609	2	CMUAME 0	0,221963395	RehospIC 1	3	NA	4,743243243	NA	2,325581395	103,1185031	114,8316411	3	20
1983	DCD 0	63,01984942	2	CMUAME 1	-0,023895804	RehospIC 0	NA	NA	58	NA	10,52631579	3,511705686	43,61767398	1	765
1984	DCD 0	87,4606434	1	CMUAME 0	-0,10817059	RehospIC 0	NA	NA	NA	NA	0	2,95202952	50,56760662	4	765
1985	DCD 1	75,57015743	2	CMUAME 1	0,496113644	RehospIC 0	35	NA	19,66666667	NA	2,325581395	152,972973	73,199933	5	74
1986	DCD 0	83,06639288	2	CMUAME 0	0,496113644	RehospIC 0	1	NA	40,36363636	NA	0	1,20240481	22,02363284	1	765
1987	DCD 0	77,84257358	2	CMUAME 0	0,936657284	RehospIC 2	3	NA	34,5	NA	0	2,250803859	40,55392406	5	765
1988	DCD 1	92,41615332	1	CMUAME 0	-0,321976876	RehospIC 0	NA	NA	29,5	NA	12,5	18,32460733	55,65815016	3	765
1989	DCD 0	86,23682409	1	CMUAME 0	0,529915333	RehospIC 0	4	51	40,94117647	NA	3,333333333	1,500682128	24,66740678	1	765
1990	DCD 0	79,98083504	2	CMUAME 0	NA	RehospIC 1	2	NA	12,70731707	29	0	98,46938776	39,73784273	3	22
1991	DCD 0	79,90417522	1	CMUAME 0	1,671883678	RehospIC 0	27	NA	68,14285714	NA	23,07692308	95,74829932	38,70546126	3	56
1992	DCD 0	89,59890486	2	CMUAME 0	0,770744953	RehospIC 0	6	NA	24,85714286	NA	0	31,29973475	NA	1	0
1993	DCD 1	79,60848734	1	CMUAME 0	1,368584175	RehospIC 0	10	NA	21,58333333	NA	6,976744186	1,112484549	70,23490005	1	95
1994	DCD 0	80,06844627	1	CMUAME 0	0,70445865	RehospIC 0	2	NA	56,07692308	NA	2,702702703	96,16306954	69,03856168	4	26
1995	DCD 0	81,5578371	2	CMUAME 0	0,858368316	RehospIC 0	0	NA	46,9	NA	6,666666667	100,9950249	14,16033224	1	8
1996	DCD 0	79,87953457	1	CMUAME 1	NA	RehospIC 0	9	NA	37	NA	5,555555556	39,84063745	33,7357283	2	160
1997	DCD 0	81,70568104	2	CMUAME 0	-0,297477458	RehospIC 1	2	NA	15,97674419	NA	1,5625	14,10891089	89,09856045	1	765
1998	DCD 0	79,72895277	2	CMUAME 0	NA	RehospIC 0	11	NA	11,11111111	NA	8,510638298	107,7175698	29,38040673	4	29
1999	DCD 1	97,12799452	2	CMUAME 0	0,475897519	RehospIC 1	1	NA	21,86363636	NA	0	97,35349716	109,1661938	2	449
[truncated: 752 more rows]
